# Supplementary material for: Association between adaptive immunity and neutrophil dynamics in zebrafish (Danio rerio) infected by a parasitic ciliate
Source: PLoS One. 2018 Sep 11;13(9):e0203297. doi: 10.1371/journal.pone.0203297 (PMC6133357; doi:10.1371/journal.pone.0203297)
Supplement: S1 Appendix — Data obtained from fins and gills of naïve and immune challenged zebrafish (Danio rerio) following several immunizations with the parasite Ichthyophthirius multifiliis. (XLSX) [file pone.0203297.s002.xlsx]

## Sheet: Gills - qPCR results
Qualitative assessment (relative gene expression) in gills																						Qualitative assessment in gills
Type	Gene	Time point	"Uninfecte control" used as control											"Immune challenged (IC)" used as control								Gene	Time point	Uninfected control	Naive challenged (NC)	Immune challenged (IC)	Uninfected control vs Naive challenged (NC)	Uninfected control vs Immune challenged (IC)	Immune challenged (IC) vs Naive challenged (NC)
			Uninfected control			Naive challenged (NC)				Immune challenged (IC)				Immune challenged (IC)			Naive challenged (NC)
			Fold	SEM	% Cq	t-test	Fold	SEM	% Cq	t-test	Fold	SEM	% Cq	Fold	SEM	% Cq	t-test	Fold	SEM	% Cq				% valid Cq			t-test
Th2	il1b	1 h	1	0.761236	1	0.148375	-1.33271	0.427442	1	0.140981	1.36873	0.486773	1	1	0.442475	1	0.0028862	1.82412	0.347	1		il6	1 h	0.2	0	0	0.0754752	0.0754752	NA
		24 h	1	0.55985	1	0.00510105	2.0383	0.263042	1	0.0174415	1.63996	0.175451	1	1	0.502638	1	0.107166	-1.2429	0.400526	1			24 h	0.2	0.2	0.2	0.5	0.5	0.5
		48 h	1	1.22568	1	0.165749	-1.63468	3.05592	0.8	0.156302	-1.78407	6.62577	0.9	1	2.05028	0.9	0.447425	-1.09139	4.21198	0.8			48 h	0.1	0.2	0.2	0.277993	0.277993	0.5
Th2	il13	1 h	1	0.675981	1	0.0368081	-1.71756	0.462849	1	0.102028	1.70272	1.20035	1	1	0.482624	1	0.00344442	2.92452	1.69406	1		il23a	1 h	0.2	0	0.2	0.0754752	0.5	0.0754752
		24 h	1	0.919846	1	2.72262e-07	17.566	3.2134	0.9	2.70355e-06	14.6077	4.31686	1	1	0.507476	1	0.28988	-1.20252	0.838589	0.9			24 h	0	0.3	0	0.0325847	NA	0.0325847
		48 h	1	0.562747	1	5.62175e-06	8.21006	2.37498	0.9	0.000531282	3.91691	1.97885	0.9	1	0.807967	0.9	0.0517686	-2.09606	1.0568	0.9			48 h	0	0.1	0.2	0.165282	0.0754752	0.277993
Th2	il10	1 h	1	0.900955	1	0.490733	-1.01	0.746497	1	0.159295	-1.57671	0.862493	1	1	0.746769	1	0.138453	-1.5611	0.858301	1		ighz2	1 h	0.7	0.4	0.9	0.0981972	0.143882	0.00883962
		24 h	1	1.08829	1	0.388284	-1.13481	0.799309	1	0.0700786	2.07859	1.13773	1	1	0.773193	1	0.0291315	2.3588	1.25322	1			24 h	0.3	0.4	0.7	0.330028	0.0402769	0.0981972
		48 h	1	1.23865	1	0.329212	1.23778	0.701437	1	0.269629	-1.34095	0.640146	0.9	1	0.67155	0.9	0.0663535	-1.6598	0.660366	1			48 h	0.6	0.6	0.9	0.5	0.0672981	0.0672981
Th2	tnfa	1 h	1	2.36828	0.9	0.497576	-1.00281	0.51244	1	0.131334	-1.69215	0.414579	1	1	0.512388	1	0.01815	-1.6874	0.41398	1		fox p3a	1 h	0.5	0.6	0.9	0.33666	0.0271855	0.0672981
and		24 h	1	0.821089	0.9	0.0339455	2.0573	0.582692	0.8	0.169583	1.45689	0.543041	0.7	1	0.619861	0.7	0.138483	-1.41211	0.622459	0.8			24 h	0.6	0.6	0.8	0.5	0.177673	0.177673
TH1		48 h	1	0.694578	0.9	0.184416	-1.4304	0.791818	0.6	0.12347	-1.54309	0.820613	0.8	1	0.782605	0.8	0.423998	-1.07878	0.763031	0.6			48 h	0.3	0.8	0.7	0.0119695	0.0402769	0.313918
TH1	il12	1 h	1	0.812921	0.9	0.262451	-1.33365	1.00382	1	0.225447	-1.28357	0.437523	1	1	0.941351	1	0.457116	1.03901	0.488751	1		iag52b	1 h	0.3	0.3	0.3	0.0325847	0.000867715	0.0981972
		24 h	1	0.805318	0.8	0.0455918	-2.01943	0.859819	1	0.252873	1.33098	1.08458	1	1	0.740891	1	0.0158852	2.68783	1.75287	1			24 h	0.2	0.2	0.2	0.0754752	NA	0.0754752
		48 h	1	1.12846	1	0.419854	1.09705	0.67598	1	0.349387	1.23362	0.7954	0.8	1	0.685313	0.8	0.385412	1.1245	0.853125	1			48 h	0.1	0.1	0.1	0.165282	NA	0.165282
TH1	INFy	1 h	1	0.999289	1	0.393384	-1.10754	0.588758	1	0.192788	1.37444	0.489893	1	1	0.59518	1	0.0696541	1.52224	0.492712	1
		24 h	1	1.16831	1	0.0306887	2.71726	0.978258	0.8	0.124177	1.87812	1.03282	0.9	1	0.738002	0.9	0.211724	-1.4468	1.15464	0.8
		48 h	1	0.669032	0.9	0.0502741	2.02002	0.961015	0.8	0.216324	1.46373	1.162	0.8	1	0.875182	0.8	0.278621	-1.38005	1.31837	0.8
Th17 and	il6	1 h	1	1.19433	0.2	NA	NA	NA	0	NA	NA	NA	0	NA	NA	0	NA	NA	NA	0
		24 h	1	1.53951	0.2	0.098896	-7.00533	3.55129	0.2	0.256708	-2.01575	0.635179	0.2	1	1.37699	0.2	0.128673	3.4753	1.0951	0.2
Th2		48 h	1	0	0.1	NA	1.03818	1.76076	0.2	NA	-1.08413	4.40665	0.2	1	1.75952	0.2	0.479536	-1.12553	4.42306	0.2
Th17	il22	1 h	1	1.77233	0.7	0.301401	1.41966	1.46105	0.8	0.299558	-1.33465	0.737334	0.7	1	1.51278	0.7	0.14404	-1.89475	0.748223	0.7
		24 h	1	1.30081	0.8	0.32265	1.36202	1.53112	1	0.384754	1.15832	0.805109	1	1	1.69457	1	0.385495	-1.17585	0.841848	1
		48 h	1	2.1389	0.9	0.310393	1.39351	2.10523	0.6	0.165554	1.72313	0.689813	0.6	1	1.94803	0.6	0.356615	1.23654	0.728075	0.6
Th17	il23a	1 h	1	0.757227	0.2	NA	NA	NA	0	0.00871123	-4.47809	0.600289	0.2	NA	NA	0.2	NA	NA	NA	0.2
		24 h	NA	NA	0	NA	NA	NA	0.3	NA	NA	NA	0	1	0.815013	0	NA	NA	NA	0.3
		48 h	NA	NA	0	NA	NA	NA	0.1	NA	NA	NA	0.2	1	0	0.2	NA	-1.88007	1.98644	0.1
Treg	fox p3a	1 h	1	1.12995	0.5	0.0626712	-2.91339	2.06859	0.6	0.234987	-1.44864	0.840823	0.9	1	1.30152	0.9	0.0939939	2.01112	0.878201	0.9
		24 h	1	0.940156	0.6	0.239391	-1.4135	0.726991	0.6	0.207929	1.56447	1.08199	0.8	1	0.830719	0.8	0.0713508	2.21137	1.19767	0.6
		48 h	1	1.25875	0.3	0.0588097	-4.27583	2.78253	0.8	0.0755189	-2.63651	1.10257	0.7	1	1.85558	0.7	0.211435	1.62177	0.857357	0.8
Treg	tgfba	1 h	1	0.528812	1	0.475066	-1.01773	0.613253	1	0.0120123	-1.84825	0.478463	1	1	0.612389	1	0.0241014	-1.81605	0.543881	1
		24 h	1	0.605209	1	0.00177561	-2.38548	0.392659	0.9	0.490996	-1.00719	0.688952	1	1	0.503032	1	0.00414622	2.36845	0.697837	0.9
		48 h	1	0.643319	1	0.143214	1.37084	0.525425	0.9	0.469483	-1.02527	0.679685	0.8	1	0.55623	0.8	0.134324	-1.40548	0.639185	0.9
Cell marker	ighm	1 h	1	0.830967	1	0.368751	1.13732	0.602645	1	0.00424919	3.01016	0.816233	1	1	0.610137	1	0.0018999	2.64671	0.71768	1
		24 h	1	0.888118	1	0.0639245	-1.79427	0.506639	0.9	0.00190108	3.50074	1.34423	1	1	0.578202	1	7.16306e-06	6.28125	2.41191	0.9
		48 h	1	0.726627	1	0.191215	1.36441	0.649986	0.9	0.000411704	3.35206	0.377842	0.9	1	0.638895	0.9	0.00210458	2.45678	0.276926	0.9
Cell marker	ighz2	1 h	1	0.867149	0.7	0.0929252	-2.32497	2.22953	0.4	0.49892	-1.00106	0.646981	0.9	1	1.46363	0.9	0.0558735	2.3225	0.693996	0.9
		24 h	1	3.84666	0.3	0.28407	-2.07517	1.91951	0.4	0.422085	-1.21349	1.22278	0.7	1	1.37996	0.7	0.219019	1.71009	1.53631	0.4
		48 h	1	1.60644	0.6	0.39137	-1.24542	2.4735	0.6	0.198265	-1.65343	1.08084	0.9	1	2.18636	0.9	0.3334	-1.32761	1.00384	0.6
Cell marker	cd4-2	1 h	1	0.602105	1	0.1582	1.26808	0.457298	1	0.252161	-1.17704	0.472316	1	1	0.448288	1	0.0227678	-1.49257	0.420868	1
		24 h	1	0.500995	1	0.441529	-1.03507	0.529321	0.9	0.0167303	1.66516	0.47971	1	1	0.531613	1	0.0174735	1.72355	0.488568	0.9
		48 h	1	0.390016	1	0.0122293	1.54156	0.422111	0.9	0.490274	-1.00382	0.482887	0.9	1	0.527979	0.9	0.0281277	-1.54746	0.365839	0.9
Cell marker	cd8a	1 h	1	0.674826	1	0.185833	1.49863	1.26181	1	0.0611286	-1.64622	0.539586	1	1	1.10572	1	0.0218268	-2.46707	0.601199	1
		24 h	1	0.762596	1	0.199202	-1.3774	0.812715	0.9	0.152795	-1.43032	0.626192	1	1	0.737521	1	0.456559	-1.03842	0.690842	0.9
		48 h	1	0.61602	1	0.417357	-1.07396	0.732463	0.9	0.0352857	-1.6227	0.441545	0.9	1	0.74226	0.9	0.095232	-1.51095	0.43106	0.9
Cell marker	mpeg1.1	1 h	1	0.667685	1	0.442034	-1.03984	0.427668	1	0.0945057	-1.50125	0.445629	1	1	0.428373	1	0.0465307	-1.44373	0.439186	1
		24 h	1	0.406792	1	0.357651	-1.05739	0.457795	0.9	0.439602	-1.02836	0.502587	1	1	0.450559	1	0.446888	1.02823	0.504066	0.9
		48 h	1	0.483754	1	0.00928933	1.68057	0.229078	0.9	0.0411892	1.63095	0.628981	0.9	1	0.48136	0.9	0.455397	-1.03042	0.671623	0.9
Cell marker	mpeg1.2	1 h	1	0.482828	1	0.0542458	1.51534	0.56179	1	0.219321	-1.19182	0.529281	1	1	0.582137	1	0.0175052	-1.806	0.422655	1
		24 h	1	0.602904	1	0.321937	1.1423	0.557223	0.9	0.449538	1.03646	0.538624	1	1	0.559564	1	0.356099	-1.10212	0.539324	0.9
		48 h	1	0.759091	1	0.0735478	1.66344	0.564817	0.9	0.464228	1.03116	0.571199	0.9	1	0.573345	0.9	0.0494928	-1.61317	0.638988	0.9
Miscel- laneous	cxcl8a	1 h	1	0.543967	1	0.05132	-1.47873	0.414483	1	0.102725	-1.47648	0.640315	1	1	0.472732	1	0.4978	1.00153	0.658368	1
		24 h	1	0.713517	0.9	0.139976	1.43596	0.5727	0.9	0.00798468	2.25839	0.4918	1	1	0.569717	1	0.0453139	1.57273	0.47445	0.9
		48 h	1	0.446492	1	0.459624	-1.02601	0.662448	0.8	0.00909969	-2.21428	1.03001	0.8	1	0.660017	0.8	0.0324548	-2.15814	1.01145	0.8
Miscel- laneous	tlt2	1 h	1	0.648397	1	0.125864	-1.59147	1.09526	1	0.317131	-1.16891	0.674706	1	1	0.91427	1	0.222185	1.3615	0.623166	1
		24 h	1	0.845564	0.9	0.282058	1.24841	0.675433	0.9	0.366957	1.12613	0.563419	1	1	0.666001	1	0.372291	-1.10859	0.60132	0.9
		48 h	1	0.864249	1	0.200246	1.46923	1.0065	0.9	0.47378	1.03197	1.21343	0.8	1	1.02741	0.8	0.247732	-1.42372	1.46755	0.9
Miscel- laneous	tlr3	1 h	1	0.560864	1	0.239884	-1.21956	0.608691	1	0.0233756	-1.75219	0.455356	1	1	0.591219	1	0.103758	-1.43674	0.60588	1
		24 h	1	0.512489	1	0.0242937	-1.54942	0.430611	0.9	0.147397	1.3192	0.605088	1	1	0.466667	1	0.00472052	2.04399	0.542003	0.9
		48 h	1	0.742097	1	0.0562591	1.66767	0.541191	0.9	0.397179	1.08435	0.511392	0.9	1	0.499855	0.9	0.0347131	-1.53795	0.480223	0.9
Miscel- laneous	c3a	1 h	1	2.57228	1	0.225547	-1.45938	0.672395	1	0.0487322	-2.40188	0.966556	1	1	0.638879	1	0.0815266	-1.64581	0.790288	1
		24 h	1	1.71591	1	0.00340722	-4.64578	1.02364	0.8	0.250962	-1.38352	0.688725	1	1	0.678473	1	0.00222591	3.35795	1.40261	0.8
		48 h	1	1.482	1	0.236488	-1.36967	0.632564	0.9	0.468653	-1.04516	1.28851	0.9	1	0.636288	0.9	0.292866	1.31048	1.28516	0.9
Innate response	saa	1 h	1	3.57732	1	0.150363	-2.04253	2.89442	1	0.0662728	-2.56181	1.45509	1	1	1.6927	1	0.338349	-1.25423	0.993703	1
		24 h	1	1.15798	1	0.498072	-1.00212	0.762934	0.9	0.481419	1.02006	0.719615	1	1	0.762797	1	0.477211	1.02223	0.719452	0.9
		48 h	1	2.08345	1	0.298754	1.3502	0.802343	0.9	0.342543	1.26181	0.852929	0.9	1	0.747322	0.9	0.432682	-1.07005	0.788236	0.9
		Thersholds:				NA indicates to few Cq values
		t-test		0.05
		Fold		2
		% valid Cq		0.3

## Sheet: Fins - qPCR results
Qualitative assessment (relative gene expression) in fins																						Qualitative assessment in fins
Type	Gene	Time point	"Uninfecte control" used as control											"Immune challenged (IC)" used as control								Gene	Time point	Uninfected control	Naive challenged (NC)	Immune challenged (IC)	Uninfected control vs Naive challenged (NC)	Uninfected control vs Immune challenged (IC)	Immune challenged (IC) vs Naive challenged (NC)
			Uninfected control			Naive challenged (NC)				Immune challenged (IC)				Immune challenged (IC)			Naive challenged (NC)
			Fold	SEM	% Cq	t-test	Fold	SEM	% Cq	t-test	Fold	SEM	% Cq	Fold	SEM	% Cq	t-test	Fold	SEM	% Cq				% valid Cq			t-test
Th2	il1b	1 h	1	0.689261	1	0.28261	1.16716	0.442015	1	0.0201444	1.95477	0.570956	1	1	0.434983	1	0.0143694	1.67481	0.576064	1		il6	1 h	0	0.9	0.6	0.5	0.277993	0.277993
		24 h	1	0.649331	0.8	0.0559743	1.7411	0.723829	1	0.136889	1.43396	0.691359	1	1	0.671956	1	0.277614	-1.21419	0.623604	1			24 h	0	0.6	0.2	0.0981972	0.00883962	0.143882
		48 h	1	0.512504	1	0.0411485	1.62338	0.609654	1	0.0509898	1.56832	0.592255	0.9	1	0.603022	0.9	0.4539	-1.03511	0.59349	1			48 h	0	0.5	0	0.313918	0.0884398	0.194005
Th2	il13	1 h	1	0.629816	1	0.16732	1.37328	0.700397	1	0.283116	1.26267	1.01451	1	1	0.65548	1	0.419237	-1.0876	0.969079	1		il23a	1 h	0	0.9	0.6	0.0325847	0.5	0.0325847
		24 h	1	0.805902	1	3.46071e-06	15.9929	10.0789	1	0.000228367	6.42471	3.56082	1	1	0.992008	1	0.0315383	-2.48928	1.15829	1			24 h	0	0.6	0.2	0.143882	0.194005	0.0271855
		48 h	1	0.63193	1	9.72203e-06	12.1335	12.9747	1	0.178435	1.31893	0.493507	0.9	1	1.43586	0.9	3.74304e-05	-9.1995	1.76419	1			48 h	0	0.5	0	0.330028	0.0402769	0.0981972
Th2	il10	1 h	1	0.612673	1	0.0118895	-2.46058	1.08836	1	0.0960948	1.8302	1.36068	1	1	0.888374	1	0.00339661	4.50335	2.53259	1		fox p3a	1 h	0	0.9	0.6	0.5	0.143882	0.143882
		24 h	1	4.06134	1	0.00913573	4.38021	0.699027	1	0.157135	1.86477	0.702333	1	1	0.507601	1	0.005175	-2.34892	0.901344	1			24 h	0	0.6	0.2	0.165282	0.165282	NA
		48 h	1	0.700276	1	0.0165166	2.3473	0.751441	1	0.0871058	1.64579	0.801274	0.9	1	0.856284	0.9	0.177675	-1.42625	0.705735	1			48 h	0	0.5	0	0.00883962	0.0672981	0.198936
Th2	tnfa	1 h	1	0.809182	0.9	0.367941	1.13877	0.70148	1	0.462076	-1.04018	0.737737	0.6	1	0.709201	0.6	0.332252	-1.18452	0.768689	0.6		ighz2	1 h	0	0.9	0.6	0.177673	0.33666	0.0884398
and		24 h	1	0.714082	0.9	0.179995	1.43397	1.04334	1	0.41771	1.07872	0.730594	0.9	1	0.931012	0.9	0.241077	-1.32932	0.773383	1			24 h	0	0.6	0.2	0.330028	0.0981972	0.0402769
TH1		48 h	1	0.793044	0.9	0.0562829	1.94632	0.777744	0.9	0.365305	1.19888	1.32201	0.6	1	0.725199	0.6	0.167235	-1.62344	1.76379	0.9			48 h	0	0.5	0	0.0884398	0.0884398	0.5
TH1	il12	1 h	1	1.69383	0.9	0.281916	-1.33968	0.70261	1	0.361041	1.18847	0.616346	1	1	0.703289	1	0.0872601	1.59218	0.642366	1		iag52b	1 h	0	0.9	0.6	2.20214e-08	0.000867715	0.0672981
		24 h	1	0.59802	0.8	0.234564	-1.27456	0.711793	1	0.270375	1.27544	1.0254	1	1	0.678193	1	0.118107	1.62563	0.935018	1			24 h	0	0.6	0.2	0.000867715	0.0754752	0.0369701
		48 h	1	0.70921	1	0.103926	-1.44093	0.430248	1	0.00294351	-3.2065	1.43826	0.8	1	0.484546	0.8	0.00866161	-2.2253	1.04579	1			48 h	0	0.5	0	0.00384271	NA	0.00384271
TH1	INFy	1 h	1	0.687048	0.9	0.255215	-1.3512	1.83089	1	0.0482382	1.9147	0.777895	0.6	1	1.48249	0.6	0.040721	2.58714	0.575375	0.6
		24 h	1	0.956385	0.9	0.0126708	2.60131	0.701845	1	0.00322625	3.14379	0.540628	1	1	0.585797	1	0.234247	1.20854	0.503973	1
		48 h	1	0.683758	1	0.00100405	3.36574	1.10741	1	0.00189356	2.99553	0.566226	0.8	1	0.676662	0.8	0.358226	-1.12359	0.602518	1
Th17 and	il6	1 h	1	0	0.1	NA	-9.37433	0	0.1	NA	-4.10313	22.303	0.2	1	0	0.2	NA	2.28468	13.9681	0.2
		24 h	1	1.64706	0.4	0.267052	1.98628	3.38246	0.7	0.144062	2.05531	1.12276	0.9	1	3.13901	0.9	0.481929	1.03475	1.13774	0.7
Th2		48 h	1	3.93589	0.2	0.493596	-1.03206	2.7562	0.3	0.297955	2.2658	2.38784	0.5	1	2.7155	0.5	0.244407	2.33844	2.43537	0.3
Th17	il22	1 h	1	0.937629	0.7	0.000298026	4.91788	0.747753	0.8	0.290054	1.44107	2.33741	0.7	1	0.534084	0.7	0.0210153	-3.41265	3.19203	0.7
		24 h	1	3.86141	0.8	0.0417882	3.81782	1.47125	1	0.0780218	3.33515	2.85488	1	1	0.905336	1	0.399678	-1.14472	1.33951	1
		48 h	1	0.927189	0.9	0.291751	1.45902	3.04934	0.6	0.000285173	-9.38268	3.37671	0.6	1	2.54083	0.6	0.00202105	-13.6895	4.92669	0.6
Th17	il23a	1 h	1	1.24039	0.3	NA	NA	NA	0	0.331275	-1.30737	0.740903	0.3	NA	NA	0.3	NA	NA	NA	0.3
		24 h	1	1.15637	0.7	0.284676	1.33572	0.996032	0.9	0.259923	-1.7897	10.6836	0.5	1	0.913112	0.5	0.145235	-2.39053	14.119	0.9
		48 h	1	0.672758	0.7	0.0614025	2.1767	1.62267	0.6	0.166252	1.67459	1.30376	0.3	1	1.1038	0.3	0.36352	-1.29984	1.45362	0.6
Treg	fox p3a	1 h	1	0.52561	0.9	0.0775273	1.51829	0.59532	0.9	0.305695	-1.15704	0.681134	0.7	1	0.649728	0.7	0.0553749	-1.75672	0.622512	0.7
		24 h	1	0.811902	0.9	0.347166	-1.25083	1.83327	1	0.17528	1.49276	0.850565	1	1	1.62099	1	0.133997	1.8672	0.880345	1
		48 h	1	0.509048	0.9	0.459034	-1.02789	0.667691	0.4	0.155001	-1.38858	0.811496	0.6	1	0.667259	0.6	0.243785	-1.3509	0.808839	0.4
Treg	tgfba	1 h	1	0.534147	1	0.254115	1.17497	0.505753	1	0.0311791	2.2076	1.64545	1	1	0.506895	1	0.0631269	1.87886	1.44583	1
		24 h	1	0.79171	1	0.43713	-1.05164	0.490866	1	0.423635	-1.06317	0.469759	1	1	0.490169	1	0.479592	-1.01096	0.473325	1
		48 h	1	0.439243	1	0.179701	1.20825	0.494911	1	0.465323	1.02735	0.997923	0.9	1	0.515447	0.9	0.314538	-1.17609	0.915287	1
Cell marker	ighm	1 h	1	1.56722	1	0.227298	-1.56414	0.9695	1	0.00219574	6.22676	1.7646	1	1	1.05095	1	4.84534e-05	9.73955	2.68341	1
		24 h	1	1.20283	1	0.274036	1.35883	1.03445	1	0.000290476	6.88107	2.55863	1	1	0.950253	1	0.000952179	5.06397	1.88297	1
		48 h	1	0.510516	1	0.0131644	2.20369	1.07826	1	1.25756e-09	20.8075	6.84331	0.9	1	0.804461	0.9	4.68272e-06	9.44213	3.10538	1
Cell marker	yghz2	1 h	1	1.0496	0.4	0.276603	1.66012	1.72986	0.2	0.201893	1.42025	0.189732	0.5	1	1.52917	0.5	0.374678	-1.16889	0.485737	0.5
		24 h	1	1.30848	0.4	0.46227	1.1041	2.40218	0.3	0.0403578	3.23925	1.94363	0.7	1	2.49168	0.7	0.104179	2.93384	1.85754	0.3
		48 h	1	0.791828	0.5	0.368069	-1.24328	1.47239	0.2	0.347673	1.44167	3.0452	0.2	1	1.43816	0.2	0.372522	1.7924	3.35181	0.2
Cell marker	cd4-2	1 h	1	0.45471	1	0.432432	1.03213	0.457676	1	0.10828	1.24615	0.437748	1	1	0.457508	1	0.148115	1.20736	0.434707	1
		24 h	1	0.539496	1	0.347849	1.09078	0.431097	1	0.0400698	1.53862	0.431414	1	1	0.434433	1	0.037076	1.41056	0.423885	1
		48 h	1	0.577444	1	0.0929534	1.38888	0.451682	1	0.0325206	-1.55482	0.111618	0.9	1	0.450799	0.9	7.80197e-05	-2.15945	0.155024	1
Cell marker	cd8a	1 h	1	1.38191	1	0.0599191	2.29999	1.34681	1	0.149917	1.68702	0.975406	1	1	1.00287	1	0.256478	-1.36334	1.25931	1
		24 h	1	1.44082	1	0.245385	1.38162	0.704726	1	0.304004	-1.25995	0.591711	1	1	0.718227	1	0.0573003	-1.74078	0.581302	1
		48 h	1	1.51481	1	0.425812	1.1072	1.04656	1	0.0470665	-2.32762	0.766387	0.9	1	1.05828	0.9	0.020834	-2.57715	0.831612	1
Cell marker	mpeg1.1	1 h	1	0.457451	1	0.0439337	1.37963	0.31313	0.9	0.199146	-1.27586	0.849761	1	1	0.441644	1	0.0291935	-1.76021	1.0245	1
		24 h	1	0.443828	1	0.386765	-1.06665	0.552316	1	0.465433	-1.01622	0.469689	1	1	0.548041	1	0.417371	1.04963	0.470584	1
		48 h	1	0.442591	1	0.0973136	1.28427	0.445243	0.9	0.0352737	-1.97182	1.32744	0.7	1	0.491723	0.7	0.0132676	-2.53234	1.52461	0.9
Cell marker	mpeg1.2	1 h	1	0.613215	1	0.283675	-1.1594	0.488701	0.9	0.196913	1.23416	0.429289	1	1	0.482824	1	0.0353693	1.43089	0.445092	1
		24 h	1	0.423171	1	0.00325438	1.86078	0.501677	1	0.103613	-1.28808	0.493208	1	1	0.518287	1	0.00084312	-2.39682	0.411354	1
		48 h	1	0.468713	1	0.436602	-1.0409	0.60851	0.9	0.130801	-1.27703	0.506745	0.9	1	0.615498	0.9	0.222259	-1.22685	0.502456	0.9
Miscel- laneous	cxcl8a	1 h	1	0.562948	1	0.21353	-1.29	0.834148	1	0.223739	1.26005	0.665464	1	1	0.761606	1	0.0865033	1.62547	0.602216	1
		24 h	1	0.635693	0.9	0.00361279	2.75947	0.996131	1	0.40506	-1.09228	0.778477	1	1	0.690617	1	0.00397083	-3.01411	1.19086	1
		48 h	1	0.609549	1	0.322921	-1.16876	0.723734	0.9	0.194746	-1.4539	1.24642	1	1	0.723788	1	0.322039	-1.24397	1.26498	0.9
Miscel- laneous	tlt2	1 h	1	0.437831	1	0.393804	1.06853	0.614437	1	0.364057	1.12076	0.849242	1	1	0.628568	1	0.449151	1.04888	0.850374	1
		24 h	1	0.588677	1	0.492406	1.00512	0.510127	1	0.0268641	1.68837	0.419793	1	1	0.519672	1	0.017388	1.67978	0.418337	1
		48 h	1	0.532288	1	0.36462	-1.12512	0.900009	1	0.127985	-1.39203	0.595633	0.9	1	0.888696	0.9	0.286183	-1.23723	0.629174	1
Miscel- laneous	tlr3	1 h	1	0.507604	1	0.194682	1.28666	0.666871	1	0.129877	1.52677	1.06674	1	1	0.652566	1	0.337908	1.18662	1.16339	1
		24 h	1	1.00879	1	0.253029	-1.25757	0.374199	1	0.211314	-1.34105	0.46533	1	1	0.402105	1	0.355046	-1.06639	0.485603	1
		48 h	1	0.479236	1	0.251284	1.18257	0.563463	1	0.0350503	-1.936	0.90652	0.9	1	0.587436	0.9	0.0200271	-2.28945	0.898227	1
Miscel- laneous	c3a	1 h	1	0.946433	1	0.150778	-1.72713	1.46179	1	0.342533	1.27941	2.42604	1	1	1.8129	1	0.124121	2.20971	3.32034	1
		24 h	1	0.787584	1	0.0362547	2.23049	1.53942	1	0.0374049	2.59302	5.54858	1	1	0.984378	1	0.386734	1.16253	2.6802	1
		48 h	1	0.645931	1	0.0503154	-1.93868	1.55712	1	0.0421612	-1.7416	0.62038	0.9	1	1.07637	0.9	0.392493	1.11316	0.589413	1
Innate response	saa	1 h	1	0.975599	1	0.444824	-1.06096	0.665027	1	0.213107	-1.57518	2.60515	1	1	0.676375	1	0.211189	-1.48467	2.73164	1
		24 h	1	1.08635	1	0.0286929	2.95132	3.30672	1	0.0895398	1.81961	0.560587	1	1	1.41732	1	0.137666	-1.62195	0.561654	1
		48 h	1	1.31976	1	0.104073	2.10953	1.88035	1	0.208711	-1.57932	1.29521	0.9	1	1.26037	0.9	0.0190886	-3.33161	2.40484	1
			Thersholds for coloring				NA indicates to few Cq values
			t-test		0.05
			Fold		2
			% valid Cq		0.3

## Sheet: Gills - Cq Values
Sample name	Timpoint	Group	acbt2	eelf1a1l1	rpl13a	c3a	cd4-2	cd8a	iag52b	cxcl8a	fox p3a	ighm	ighz2	il1b	IL6	il10	il12a	il13	il22	il23a	ifng1	mpeg1.1	mpeg1.2	s100a10b	saa	tgfba	tlr2	tlr3	tnfa
151-Pre Inf	24 hours pre infection	Control	18.65	19.9	20.04	no Cq	no cq	no cq	No Cq	no cq	no Cq	no cq	No Cq	no Cq	No Cq	no Cq	no Cq	no cq	no Cq	No Cq	no Cq	no cq	no cq	no cq	no cq	no Cq	no Cq	no cq	no Cq
152-Pre Inf	24 hours pre infection	Control	16.79	18.63	17.85	30.32	27.98	26.67	No Cq	29.8	No Cq	26	No Cq	31.39	No Cq	35.72	33.25	31.89	35.47	No Cq	No Cq	26.57	25.48	23.95	29.35	26.45	32.76	28.71	33.07
153-Pre Inf	24 hours pre infection	Control	16.6	18.53	17.8	30.58	26.65	26.53	No Cq	28.72	34.1	27.08	No Cq	29.63	No Cq	33.69	30.98	30.05	35.84	35.67	31.63	25.91	24.6	22.1	28.33	25.85	30.87	27.85	32.38
154-Pre Inf	24 hours pre infection	Control	16.02	17.89	17.66	30.71	27.01	28.03	No Cq	29.3	38.41	27.24	32.71	29.69	No Cq	36.54	31.62	29.24	33.94	No Cq	31.55	25.93	25.55	21.77	29.54	26.02	30.14	26.57	33.2
155-Pre Inf	24 hours pre infection	Control	16.14	18.33	17.76	32.17	27.56	26.43	No Cq	27.48	33.23	27.22	35.92	30.03	No Cq	34.05	31.56	30.28	34.04	No Cq	32.33	24.54	24.09	22.5	33.34	26.11	31.14	26.53	33.64
156-Pre Inf	24 hours pre infection	Control	16.55	18.42	17.27	31.04	27.69	28.1	No Cq	28.83	34.54	27.43	36.76	29.5	No Cq	35.54	30.28	30.26	34.91	No Cq	31.38	25.65	25.54	22.44	29.57	26.84	No Cq	27.35	33.47
157-Pre Inf	24 hours pre infection	Control	15.93	18.11	17.83	30.14	27.06	28.3	No Cq	28.85	35.29	26.77	33.74	30	No Cq	35.43	31.85	30.4	34.94	No Cq	31.57	24.93	26.19	22.31	31.76	26.14	29.96	27.12	34.98
158-Pre Inf	24 hours pre infection	Control	16.86	18.45	18.63	28.91	26.43	25.31	No Cq	29.61	34.53	23.87	No Cq	30.33	No Cq	33.94	33.19	30.43	34.05	No Cq	32.47	26.82	25.59	22.49	30.22	26.11	30.48	27.94	34.13
159-Pre Inf	24 hours pre infection	Control	16.98	18.42	18.73	30.65	27.95	28.96	No Cq	29.43	34.08	25.54	34.4	29.49	33.98	33.84	32.01	30.84	32.95	No Cq	32.79	25.37	26.08	23.93	29.96	25.93	30.82	27.7	33.81
160-Pre Inf	24 hours pre infection	Control	16.74	18.92	18.58	29.64	28.46	27.44	No Cq	29.84	35.03	27.42	No Cq	31.27	No Cq	34.64	No Cq	31.54	33.16	No Cq	32.78	27.59	25.27	23.44	29.56	26.15	31.97	27.48	No Cq
161-Pre Imm	24 hours pre infection	Immune Infected	17.48	19.55	17.95	30.71	27.77	28.57	No Cq	29.22	37.89	25.33	32.02	29.91	39.38	34.63	31.48	30.2	33.78	No Cq	32.38	25.87	26.53	22.31	33.3	26.76	29.7	26.88	33.54
162-Pre Imm	24 hours pre infection	Immune Infected	18	20.43	19.97	30.16	28.66	30.35	No Cq	30.55	32.41	25.07	35.68	31.83	36.74	32.81	34.72	31.02	34.02	No Cq	33.24	27.88	25.97	23.36	31.51	25.67	31.45	27.22	31.93
163-Pre Imm	24 hours pre infection	Immune Infected	15.87	18.04	17.98	31.92	28.76	27.33	No Cq	28.39	35.73	23.28	35.33	29.97	38.95	35.14	33.96	29.41	34.17	No Cq	33.88	26.75	25.73	24.38	29.37	26.03	31.55	28.02	32.22
164-Pre Imm	24 hours pre infection	Immune Infected	17.2	19.26	18.69	30.22	28.94	26.24	No Cq	29.99	No Cq	24.78	No Cq	29.89	No Cq	34.46	No Cq	32.59	33.27	No Cq	32.89	26.86	25.73	24.26	29.52	27.14	31.91	28.39	33.34
165-Pre Imm	24 hours pre infection	Immune Infected	17.92	20.27	19.45	30.85	28.94	28.84	No Cq	30.9	37.78	25.79	No Cq	31.06	39	36.48	33.57	30.95	35.34	No Cq	32.56	27.04	27.59	24.53	32.97	26.77	33.68	29.21	34.97
166-Pre Imm	24 hours pre infection	Immune Infected	16.96	19.75	18.69	28.66	28.43	28.66	No Cq	29.93	No Cq	25.06	34.21	29.82	No Cq	34.73	32.1	30.55	33.4	No Cq	31.52	25.65	26.84	22.61	29.65	26.76	31.34	28.85	33.44
167-Pre Imm	24 hours pre infection	Immune Infected	17.9	19.32	18.75	31.96	28.05	28.66	No Cq	29.1	33.98	26.06	34.4	30.45	No Cq	33.88	34.19	28.86	36.7	35.36	30.6	25.75	25.76	21.85	31.21	26.97	30.69	28.83	32.01
168-Pre Imm	24 hours pre infection	Immune Infected	18.33	20.22	20.03	30.99	29	29.3	No Cq	31.65	36.15	26.4	33.79	31	No Cq	35.17	33.83	30.33	38.29	No Cq	32.67	26.91	27.66	23.38	31.29	27.3	32.04	29.48	35.69
169-Pre Imm	24 hours pre infection	Immune Infected	16.84	18.81	18.52	30.34	28.18	26.88	No Cq	29.15	33.67	25.16	33.22	28.49	No Cq	34.34	30.74	29.3	33.77	No Cq	31.77	25.42	25.12	23.19	28.16	26.04	30.11	27.38	31.71
170-Pre Imm	24 hours pre infection	Immune Infected	17.77	19.69	19.08	30.97	29.57	27.94	No Cq	28.08	35.15	26.79	34.79	30.72	No Cq	34.53	32.26	32.4	No Cq	No Cq	32.74	27.91	26.79	24.16	29.32	26.52	31.94	28.12	No Cq
171-1h Con	1 hour post infection	Control	17.54	19.2	18.84	26.84	27.06	27.74	No Cq	28.84	34.38	26.81	33.9	27.9	38.67	33.69	31.12	29.96	32.33	35.15	29.45	25.23	26.13	22.76	24.87	25.68	30.06	27.08	28.86
172-1h Con	1 hour post infection	Control	16.69	18.72	18.43	32.12	29.41	29.38	No Cq	28.27	No Cq	28.48	32.63	30.51	No Cq	36.93	32.82	30.9	36.42	No Cq	32.69	26.85	25.64	22.07	29.64	26.06	30.63	28.02	34.47
173-1h Con	1 hour post infection	Control	17.07	19.3	18.99	29.81	29.06	27.99	No Cq	29.44	33.5	26.36	34.45	30.71	No Cq	36.82	32.91	31.58	36.96	No Cq	33.61	28.07	26.95	25.68	32.61	26.4	32.45	27.83	34.16
174-1h Con	1 hour post infection	Control	18.28	19.99	20.22	31.93	30.34	31.09	No Cq	30.09	36.96	27.79	36.57	32.21	No Cq	34.48	32.42	32.84	35.84	No Cq	34.92	28.79	27.67	25.13	31.55	26.55	33.01	29.39	34.05
175-1h Con	1 hour post infection	Control	16.72	19.07	18.49	30.97	28.27	29	No Cq	30.3	No Cq	28.09	35.83	31.03	36.71	34.98	32.55	30.36	36.02	34.9	30.65	26.66	27.25	24.61	28.13	27.66	32.08	29.93	33.08
176-1h Con	1 hour post infection	Control	17.69	19.33	19.1	33.27	29.93	29.13	No Cq	30.39	No Cq	29.28	No Cq	30.69	No Cq	37.51	31.29	30.28	No Cq	No Cq	33.61	28.17	28.25	24.29	30.97	27.84	33.66	28.82	35.39
177-1h Con	1 hour post infection	Control	16.86	19.4	18.74	32.91	28.76	29.36	No Cq	28.52	36.96	26.28	34.74	31.24	No Cq	34.99	31.74	29.84	38.21	No Cq	33.12	27.06	26	23.87	29.84	26.57	31.64	28.82	33.61
178-1h Con	1 hour post infection	Control	16.13	18.1	17.93	30.65	27.79	26.75	No Cq	29.77	No Cq	25.48	No Cq	29.38	No Cq	35.67	32.94	31.78	33.32	No Cq	30.79	25.62	25.51	21.9	28.13	25.96	30.26	27.48	32.14
179-1h Con	1 hour post infection	Control	16.76	18.81	18.71	33	28.73	26.46	No Cq	29.92	34.58	29.44	No Cq	29	No Cq	33.89	34.53	30.9	37.59	No Cq	31.18	24.78	25.86	21.89	28.67	26.57	30.77	28.1	31.44
180-1h Con	1 hour post infection	Control	16.78	19.51	18.89	31.49	30.14	29.47	No Cq	29.88	No Cq	29.53	36.46	30.3	No Cq	36.12	31.87	32.9	36.31	No Cq	32.41	25.69	26.97	23.92	33.13	27.04	30.26	27.96	No Cq
181-1h IM	1 hour post infection	Immune Infected	15.34	17.58	17.58	31.17	26.99	26.2	32.98	28.05	33.29	22.92	31.82	28.06	No Cq	33.87	31.07	26.88	34.14	35.97	29.5	24.31	24.83	21.77	28.6	26.05	29.5	28.11	31.06
182-1h IM	1 hour post infection	Immune Infected	15.05	18.14	16.99	32.87	28.08	28.83	32.28	29.15	33.16	24.16	34.27	28.52	No Cq	32.74	31.43	30.25	35.44	No Cq	29.39	25.41	24.09	22.6	28.24	25.9	29.9	26.92	31.47
183-1h IM	1 hour post infection	Immune Infected	15.52	17.53	16.49	31.25	27.36	26.97	33	27.7	34.34	23.14	34.57	28.73	No Cq	33.89	31.83	25.92	34.12	35.12	29.77	26.31	25.9	22.17	28.84	26.56	30.97	28.86	31.87
184-1h IM	1 hour post infection	Immune Infected	16.93	19.42	18.66	34.05	29.64	29.44	33.63	28.5	37.24	26.83	35.34	29.33	No Cq	36.2	32.66	31.08	37.2	No Cq	31.45	27.04	27.36	23.31	30.57	26.96	29.97	28.52	33.33
185-1h IM	1 hour post infection	Immune Infected	16.77	19.31	19.41	32.43	28.99	29.65	No Cq	30.98	36.89	27.62	35.33	30.55	No Cq	37.64	34.18	31.67	No Cq	No Cq	33.59	27.37	27.35	25.11	33.81	27.32	31.68	28.5	34.87
186-1h IM	1 hour post infection	Immune Infected	16.85	19.23	18.84	31.51	28.58	30.55	35.68	31.22	No Cq	26.35	34.19	30.57	No Cq	37.54	31.85	29.79	36.24	No Cq	31.53	27.89	27.78	22.93	31.57	28	32.1	28.85	34.65
187-1h IM	1 hour post infection	Immune Infected	16.76	18.99	18.45	32.67	29.98	29.29	No Cq	31.11	36.71	26.81	No Cq	29.82	No Cq	No Cq	32.36	30.9	36.1	No Cq	31.82	28.41	27.37	24.99	30.08	28.57	33.43	30.29	34.44
188-1h IM	1 hour post infection	Immune Infected	16.86	18.2	18.9	31.97	27.88	29.49	No Cq	30.3	34.63	25.7	34.18	28.07	No Cq	37.65	32.58	28.95	33.93	No Cq	30.83	26.42	25.74	23.37	28.89	27.53	31.06	28.65	33.19
189-1h IM	1 hour post infection	Immune Infected	17.12	19.08	18.71	31.09	29.59	28.52	No Cq	28.37	34.41	26.2	33.8	29.94	No Cq	35.77	32.46	30.9	37.9	No Cq	31.48	27.18	26.37	24.21	32	26.09	32.07	28.73	33.45
190-1h IM	1 hour post infection	Immune Infected	16.74	19.1	18.81	30.92	29.05	28.92	37.18	29.96	33.82	26.21	34.48	29.15	No Cq	34.76	31.67	31.62	No Cq	No Cq	32.78	26.74	26.27	23.81	32.81	26.51	30.69	28.39	33.82
191-1h INA	1 hour post infection	Naïve Infected	16.86	18.75	19.05	32.84	29	29.57	No Cq	29.45	36.02	26.94	35.36	30.38	No Cq	34.19	31.6	31.99	38.42	No Cq	31.64	26.29	25.79	22.53	29.25	27.3	30.22	27.56	31.85
192-1h INA	1 hour post infection	Naïve Infected	18.02	19.99	19.83	33.12	29.59	29.96	No Cq	30.76	No Cq	27.87	35.95	31.96	No Cq	36.7	31.82	33.15	No Cq	No Cq	34.03	27.41	27.5	25.34	32.67	26.85	32.56	28.31	33.89
193-1h INA	1 hour post infection	Naïve Infected	17.87	20.32	19.84	31.76	29.99	31.36	No Cq	31.28	No Cq	28.91	39.36	32.94	No Cq	36.2	32.83	33.48	38.48	No Cq	33.93	27.83	27.21	24.97	35.36	26.79	32.12	30.41	34.06
194-1h INA	1 hour post infection	Naïve Infected	17.67	19.41	19.62	31.16	27.99	26.21	No Cq	30	34.76	28.14	No Cq	30.77	No Cq	34.8	No Cq	31.69	38.47	No Cq	31.32	26.41	24.96	23.88	30.49	26.07	31.58	28.6	32.44
195-1h INA	1 hour post infection	Naïve Infected	17.54	19.78	19.49	31.15	28.97	27.95	No Cq	30.24	No Cq	29.23	No Cq	30.88	No Cq	34.19	33.79	32.44	33.77	No Cq	31.9	27.71	26.07	23.94	29.57	26.44	31.68	28.58	33.59
196-1h INA	1 hour post infection	Naïve Infected	15.28	17.83	17.84	30.96	27.67	26.94	No Cq	29.8	36.27	27.93	No Cq	29.07	No Cq	34.75	No Cq	29.62	32.82	No Cq	31.48	25.64	25.91	22.78	28.96	26.85	32.85	28.75	32.36
197-1h INA	1 hour post infection	Naïve Infected	16.28	18.49	18.94	32.84	28.85	29.28	35.36	29.7	36.14	27.87	34.84	30.43	No Cq	36.98	31.79	32.67	35.78	No Cq	32.99	26.96	26.98	23.93	33.69	27.02	31.22	29.2	34.04
198-1h INA	1 hour post infection	Naïve Infected	17.71	19.77	19.25	32.28	29.28	26.01	37.4	30.03	36.58	26.94	No Cq	31.19	No Cq	37.62	35.48	32.26	34.55	No Cq	33.62	27.86	26	25.76	29.78	26.47	32.92	28.58	33.49
199-1h INA	1 hour post infection	Naïve Infected	17.48	19.64	19.03	31.43	28.54	27.9	No Cq	30.9	39.26	26.86	No Cq	31.43	No Cq	36.02	33.84	32.62	33.88	No Cq	33.47	27.24	26.21	25.28	29.97	27.11	34.94	29.37	33.45
200-1h INA	1 hour post infection	Naïve Infected	16.89	18.57	18.56	32.65	27.93	27.1	36.29	30.65	No Cq	26.74	No Cq	29.81	No Cq	35.52	34.09	30.97	33.46	No Cq	31.27	25.88	25.35	25.26	29.85	27.43	33.18	28.68	32.88
201-24h Con	1 hour post infection	Control	18.65	20.87	20.35	33.18	29.93	29.56	No Cq	no cq	36.02	29.26	38.77	30.88	38.76	36.23	34.45	31.15	38.09	No Cq	33.72	28.55	27.71	25.98	30.79	27.09	34.43	28.97	34.05
202-24h Con	1 hour post infection	Control	16.94	19.24	18.89	31.37	28.87	28.19	No Cq	29.17	35.52	27.37	33.74	29.55	No Cq	33.39	31.59	32.33	38.04	No Cq	35.7	26.32	24.36	22.72	29.09	25.42	31.27	28.24	32.32
203-24h Con	1 hour post infection	Control	18.32	19.94	20.04	30.62	29.51	27.63	No Cq	31.58	No Cq	29.08	No Cq	31.96	No Cq	34.79	34.45	32.92	No Cq	No Cq	32.26	27.42	27.41	23.75	30.65	26.99	34.63	29.24	34.43
204-24h Con	1 hour post infection	Control	19.48	19.92	19.06	27.96	29.8	27.96	No Cq	29.81	No Cq	27.78	No Cq	31.11	No Cq	No Cq	33.55	32.6	No Cq	No Cq	33.96	27.44	26.39	24.92	29.98	26.9	31.96	28.8	33.42
205-24h Con	1 hour post infection	Control	16.87	19.34	18.39	32.95	30.3	26.83	No Cq	29.54	34.81	27.32	No Cq	30.57	No Cq	36.67	32.29	29.15	No Cq	No Cq	34.92	26.66	26.55	22.47	32.21	26.62	31.7	27.88	35.65
206-24h Con	1 hour post infection	Control	17.99	19.57	19.21	32.39	29.69	26.85	No Cq	28.66	37.23	26.7	No Cq	32.06	No Cq	34.58	31.74	28.93	36.78	No Cq	36.03	27.7	25.89	25.28	30.55	25.99	33.48	27.74	35.09
207-24h Con	1 hour post infection	Control	16.73	18.83	18.18	30.71	28.79	25.75	No Cq	29.16	36.44	23.98	No Cq	29.29	No Cq	34.86	34.5	32.55	32.98	No Cq	30.42	25.96	24.46	22.79	26.34	25.73	31.25	26.85	32.02
208-24h Con	1 hour post infection	Control	17.16	19.41	19.16	30.99	28.79	27.72	No Cq	28.34	33.85	27.89	31.37	28.97	35.13	34.79	32.03	30.71	35.86	No Cq	32.65	26.06	24.62	23.76	30.01	25.42	29.62	27.13	33.95
209-24h Con	1 hour post infection	Control	19.6	22.46	21.91	32.2	30.83	31.52	No Cq	34.15	No Cq	28.27	No Cq	32.81	No Cq	36.73	33.82	33.09	No Cq	No Cq	34.9	29.89	28.46	27.96	30.73	26.9	No Cq	31.3	No Cq
210-24h Con	1 hour post infection	Control	16.85	18.95	18.97	32.06	28.81	29.81	No Cq	30.68	No Cq	28.9	No Cq	30.91	No Cq	37.68	33.78	31.09	36.41	No Cq	32.23	26.69	27.12	22.74	28.07	27.27	31.99	29.25	34.39
211-24h IM	1 hour post infection	Immune Infected	16.65	19.21	18.46	31.21	28.71	27.84	No Cq	28.78	37.36	24.44	No Cq	29.68	No Cq	34.44	No Cq	25.53	37.72	No Cq	34.49	27.02	25.97	24.64	29.12	27.52	32.19	28.71	33.17
212-24h IM	1 hour post infection	Immune Infected	18.72	20.37	20.45	33.04	29.69	30.79	No Cq	29.65	34.45	27.79	35.99	30.79	No Cq	34.35	34.8	28.01	37.67	No Cq	35.22	28.36	27.04	25.29	29.85	26.32	33.09	28.07	34.89
213-24h IM	1 hour post infection	Immune Infected	15.86	18.55	17.92	31.83	28.03	27.36	No Cq	26.77	33.62	25.45	35.69	28.33	No Cq	35.16	33	25.74	34.58	No Cq	30.77	26.14	25.88	22.26	29.81	26.62	29.98	27.27	33.08
214-24h IM	1 hour post infection	Immune Infected	18.43	20.99	20.38	33.98	28.85	29.81	No Cq	28.88	36.56	27.63	35.66	30.32	No Cq	34.03	33.79	30.86	37.56	No Cq	32.61	27.5	26.1	24.98	30.34	26.7	33.26	27.84	No Cq
215-24h IM	1 hour post infection	Immune Infected	17.73	19.93	19.04	32.59	27.44	29.04	No Cq	29.31	34.83	24.99	32.09	29.23	36.97	34.04	32.19	25.67	34.35	No Cq	30.87	26.05	25.46	23.64	28.75	25.66	30.74	27.05	32.29
216-24h IM	1 hour post infection	Immune Infected	18.35	20.29	19.92	30.29	29.04	26.68	No Cq	28.78	No Cq	24.08	No Cq	30.25	38.84	32.6	34.64	27.49	No Cq	No Cq	34.06	27.47	26.33	25.02	28.58	26.43	32.66	28.47	34.35
217-24h IM	1 hour post infection	Immune Infected	17.34	19.53	18.61	31.76	28.95	28.73	No Cq	29.91	34.4	25.88	34.65	30.2	No Cq	34.74	31.69	27.93	35.97	No Cq	32.58	26.99	25.72	23.17	30.96	26.17	31.65	28.26	33.07
218-24h IM	1 hour post infection	Immune Infected	18.66	20.73	20.3	30.89	28.97	28.9	No Cq	29.4	34.61	26.94	35.51	31.12	No Cq	34.28	30.91	29.56	No Cq	No Cq	31.84	27.34	25.85	23.22	29.77	26.16	33.03	28.18	33.48
219-24h IM	1 hour post infection	Immune Infected	18.7	20.61	19.94	32.35	29.97	29.49	No Cq	30	No Cq	26.41	No Cq	31.24	No Cq	35.99	32.81	28.97	36.88	No Cq	No Cq	29.22	27.74	26.34	31.93	27	32.95	29.4	No Cq
220-24h IM	1 hour post infection	Immune Infected	17.93	19.87	19.63	31.77	28.91	28.94	No Cq	29.59	36.68	25.46	35.68	30.41	No Cq	36.17	32.98	26.67	36.75	No Cq	32.37	27.6	26.96	24.34	29.62	26.45	34.44	28.75	No Cq
221-24h INA	1 hour post infection	Naïve Infected	16.88	18.93	19.34	31.74	28.7	27.34	No Cq	29.59	No Cq	27.25	No Cq	29.49	No Cq	34.53	34.64	25.98	34.96	No Cq	31.4	27.54	25.73	21.7	29.34	26.25	32.5	29.08	32.47
222-24h INA	1 hour post infection	Naïve Infected	15.89	18.54	17.84	32.71	28.85	26.61	35.97	29.22	35.91	25.71	No Cq	28.78	No Cq	36.34	34.32	26.64	32.64	No Cq	31.52	26.54	25.8	22.81	28.52	27.18	31.9	28.28	32.93
223-24h INA	1 hour post infection	Naïve Infected	16.66	18.76	19	33.41	27.47	28.06	No Cq	28.5	33.95	28.09	36.98	28.4	No Cq	34.6	32.4	26.68	36.66	No Cq	30.49	25.83	24.29	24.05	27.71	27.11	32.39	28.37	32.14
224-24h INA	1 hour post infection	Naïve Infected	19.43	21.3	20.96	no Cq	no cq	no cq	No Cq	no cq	no Cq	no cq	No Cq	no Cq	No Cq	no Cq	no Cq	no cq	No Cq	No Cq	No Cq	no cq	no cq	no cq	no cq	no Cq	no Cq	no cq	no Cq
225-24h INA	1 hour post infection	Naïve Infected	16.88	19.22	19.5	31.89	29.38	27.64	No Cq	29.64	36.44	28.84	No Cq	29.53	No Cq	36.14	35.1	27.13	39.43	No Cq	32.47	26.74	26.08	23.03	27.81	26.63	31.38	28.46	31.85
226-24h INA	1 hour post infection	Naïve Infected	16.63	18.17	18.04	31.17	27.03	27.2	No Cq	27	34.63	27.12	34.5	28.03	37.15	32.73	31.86	25.34	34.15	35.6	No Cq	25.39	23.69	21.81	28	26.23	29.72	26.94	30.72
227-24h INA	1 hour post infection	Naïve Infected	16.77	18.35	18.5	No Cq	28.54	26.38	No Cq	27.87	34.92	28.64	No Cq	28.16	No Cq	34.14	32.67	24.92	37.1	34.48	29.36	26.33	24.22	19.87	29.53	27.14	29.82	28.48	31.08
228-24h INA	1 hour post infection	Naïve Infected	16.71	18.89	18.93	33.52	28.96	29.43	No Cq	28.9	No Cq	28.11	34	28.21	39.62	35.18	32.12	26.6	35.19	35.36	30.75	26.43	25.94	21.97	31.05	26.39	32.14	28.01	32.84
229-24h INA	1 hour post infection	Naïve Infected	16.08	18.19	18.46	33.26	29.02	29.12	38.18	29.05	36.22	26.35	32.89	No Cq	No Cq	34.87	31.53	26.06	33.9	No Cq	30.73	25.81	24.28	22.07	29.25	26.54	30.05	27.78	32.38
230-24h INA	1 hour post infection	Naïve Infected	16.74	18.46	19.28	33.17	28.72	26.45	No Cq	27.97	No Cq	26.81	No Cq	29.58	No Cq	33.73	33.9	26.94	33.05	No Cq	33.03	25.97	25.35	22.91	27.83	26.15	30.25	27.58	No Cq
231-48h Con	48 hour post infection	Control	16.88	20.42	19.36	31.98	29.8	30.65	No Cq	29.63	34.19	27.9	39.15	30.63	No Cq	34.51	32.35	31.42	38.22	No Cq	34.63	27.9	25.25	24.6	29.4	26.11	32.31	28.66	35.11
232-48h Con	48 hour post infection	Control	17.48	19.64	19.63	31.28	29.63	29.26	No Cq	29.16	No Cq	28.56	36.42	27.05	No Cq	34.02	31.77	31.67	38.02	No Cq	34.05	27.77	25.59	24.69	30.49	26.74	32.37	28.72	35.47
233-48h Con	48 hour post infection	Control	17.97	20.05	20.25	31.98	29.84	29.74	No Cq	30.55	33.02	26.92	34.98	31.1	No Cq	35.92	33.82	31.18	32.86	No Cq	32.3	27.56	25.03	23.91	32.8	26.23	31.57	27.75	32.76
234-48h Con	48 hour post infection	Control	17.42	19.92	19.88	32.27	30.31	29.71	No Cq	31.01	No Cq	29.79	35.56	31.08	No Cq	38.52	33.59	31.27	36.34	No Cq	32.53	28.62	25.94	23.49	30.52	27.82	32.21	29.86	33.89
235-48h Con	48 hour post infection	Control	18.23	20.77	19.68	32.6	30.17	30.29	No Cq	30.8	No Cq	28.42	36.94	32.2	39.05	No Cq	No Cq	31.54	37.07	No Cq	35.24	28.22	29.21	24.77	35.46	27.89	36.08	30.17	34.92
236-48h Con	48 hour post infection	Control	19.67	22.27	21.54	33.63	32.45	31.55	No Cq	31.86	No Cq	30.49	No Cq	32.65	No Cq	36.61	35.38	33.63	38.42	No Cq	No Cq	30.59	29.95	28.19	34.82	28.23	36.06	32.16	No Cq
237-48h Con	48 hour post infection	Control	17.89	20.88	20.38	31.02	30.87	30.64	No Cq	30.71	No Cq	30.39	No Cq	31.53	No Cq	37.64	35.18	34.11	39.26	No Cq	34.26	29.34	27.56	25.35	29.25	27.53	34.93	29.64	35.09
238-48h Con	48 hour post infection	Control	17	18.79	19.25	35.45	29.85	26.7	No Cq	30.09	34.62	29.79	No Cq	31.17	No Cq	37.77	35.61	29.8	37.32	No Cq	31.93	28.09	26.77	22.18	30.64	28.43	33.19	30.76	32.43
239-48h Con	48 hour post infection	Control	17.09	18.99	18.3	31.56	29.15	27.41	No Cq	29.87	No Cq	28.43	No Cq	29.69	No Cq	No Cq	35.47	31.28	34.35	No Cq	32.02	25.86	25.98	21.69	27.02	26.72	31.04	28.89	33.72
240-48h Con	48 hour post infection	Control	18.31	20.88	20.7	34.92	30.48	30.66	No Cq	30.59	No Cq	28.91	35.85	32.52	No Cq	36.11	33.22	32.78	No Cq	No Cq	35.07	29.19	27.19	25.45	30.06	27.29	33.03	28.83	33.9
241-48h INA	48 hour post infection	Immune Infected	17.51	19.35	18.95	32.75	28.61	29.43	No Cq	29.07	36.75	27.94	34.15	29.69	No Cq	35.5	32.28	29.78	34.47	No Cq	31.66	26.35	24.76	24.08	29.07	26.18	30.87	27.26	33.38
242-48h INA	48 hour post infection	Immune Infected	16.14	18.34	17.65	no Cq	no cq	no cq	No Cq	no cq	no Cq	no cq	no Cq	no Cq	No Cq	no Cq	no Cq	no cq	no Cq	No Cq	no Cq	no cq	no cq	no cq	no cq	no Cq	no Cq	no cq	no Cq
243-48h INA	48 hour post infection	Immune Infected	17.71	19.89	19.66	31.42	28.11	28.11	No Cq	30.18	37.52	28.49	No Cq	30.62	39.84	35.3	33.71	28.23	32.66	No Cq	30.95	26.75	24.59	23.86	28.64	26.6	30.7	27.82	No Cq
244-48h INA	48 hour post infection	Immune Infected	17.06	19.41	18.62	33.67	29.02	28.98	No Cq	28.33	No Cq	26.39	36.78	29.8	No Cq	35.32	31.56	26.66	36.34	No Cq	33.36	27.27	25	24.03	30.77	25.95	30.18	28.79	35.27
245-48h INA	48 hour post infection	Immune Infected	17.69	19.68	20.2	33.88	29.89	30.15	No Cq	29.9	34.98	29.27	35.75	31	No Cq	36.35	33.77	30.6	39.8	No Cq	34.52	27.94	26.17	24.81	32.18	26.4	33.41	28.57	34.68
246-48h INA	48 hour post infection	Immune Infected	17.23	19.9	19.27	31.61	28.53	27.35	No Cq	29.15	38.52	28.89	36.9	30.91	No Cq	36.02	35.23	27.29	35.43	No Cq	30.99	27.34	25.96	24.62	29.72	27.69	32	28.25	34.85
247-48h INA	48 hour post infection	Immune Infected	17.79	19.46	19.46	32.32	30.16	30.69	No Cq	31.18	35.58	28.29	39.94	No Cq	No Cq	36.66	32.73	28.73	36.07	No Cq	No Cq	27.77	26.51	24.3	30.87	26.68	31.84	29.19	34.92
248-48h INA	48 hour post infection	Immune Infected	17.69	19.03	18.63	32.07	29.3	27.85	33.48	30.24	36.09	29.04	No Cq	30.34	36.59	35.97	34.52	26.82	37.92	34.8	30.67	25.87	26.61	22.14	28.31	26.78	32.56	28.73	No Cq
249-48h INA	48 hour post infection	Immune Infected	17.83	19.63	19.6	33.69	29.84	30.38	No Cq	no cq	36.49	26.84	No Cq	31.7	No Cq	34.51	33.4	29.78	34.94	No Cq	33.42	27.53	26.09	25.92	30.85	25.8	35.21	28.25	33.12
250-48h INA	48 hour post infection	Immune Infected	18.14	19.93	19.96	32.7	29.22	30.94	No Cq	31.95	32.83	27.46	34.73	35.71	No Cq	34.05	34.24	27.59	36.57	No Cq	32.83	27.27	25.33	24.68	31.11	25.52	33.75	28.4	No Cq
251-48h IM	48 hour post infection	Naïve Infected	21.19	24.49	21.63	no Cq	no cq	no cq	No Cq	no cq	No Cq	no cq	No Cq	no Cq	No Cq	no Cq	No Cq	no cq	No Cq	No Cq	No Cq	no cq	no cq	no cq	No Cq	no Cq	No Cq	no cq	No Cq
252-48h IM	48 hour post infection	Naïve Infected	16.72	18.37	18.24	33.43	28.55	29.14	No Cq	31.5	33.4	25.79	35.15	28.83	34.76	35.37	32.02	25.97	33.9	33.81	30.13	25.97	25.06	23.69	28.45	25.93	31.51	28.24	33.64
253-48h IM	48 hour post infection	Naïve Infected	16.67	18.41	18.1	31.53	28.29	28.81	No Cq	No Cq	35.98	25.17	37.92	29.04	No Cq	34.07	32.4	28.51	33.37	No Cq	30.06	25.71	25.52	23.43	29.62	25.41	31.57	27.73	33.89
254-48h IM	48 hour post infection	Naïve Infected	17.42	19.32	18.51	29.52	29.26	28.98	No Cq	29.95	34.36	27.43	34.88	28.8	No Cq	34.66	31.9	28.58	35.07	No Cq	30.57	26.18	25.12	24.52	27.59	26.9	30.74	28.63	33.06
255-48h IM	48 hour post infection	Naïve Infected	16.83	19.38	18.36	30.51	29.38	29.82	No Cq	29.15	36.02	26.96	37.84	35.82	No Cq	36.49	32.56	28.9	37.46	No Cq	33.98	26.44	24.91	23.9	30.64	No Cq	32.42	27	35.9
256-48h IM	48 hour post infection	Naïve Infected	15.98	18.31	17.79	32.49	27.84	28.86	No Cq	30.26	34.46	25.12	35.28	29.53	39.6	34.34	30.87	27.59	34.47	35.82	30.22	24.75	24.13	21.92	28.69	26.62	29.6	26.83	32.68
257-48h IM	48 hour post infection	Naïve Infected	19.06	20.96	19.99	32.47	31.53	31.05	No Cq	30.61	No Cq	27.53	38.47	32.13	No Cq	37.02	No Cq	32.72	No Cq	No Cq	34.2	28.63	28.67	No Cq	32.46	26.32	No Cq	30.33	35.94
258-48h IM	48 hour post infection	Naïve Infected	18.27	20.28	19.72	30.54	31.05	31.18	No Cq	31.95	No Cq	26.93	38.2	32.68	No Cq	38.52	No Cq	30.61	36.18	No Cq	34.54	29.74	28.42	26.75	31.16	26.93	36.37	30.53	No Cq
259-48h IM	48 hour post infection	Naïve Infected	16.98	18.63	19.2	34.34	29.93	28.47	No Cq	30.16	33.73	26.06	34.59	29.92	No Cq	36.35	34.76	30.16	35.15	No Cq	No Cq	27.44	25.78	22.7	31.15	27.44	33.31	29.02	33.74
260-48h IM	48 hour post infection	Naïve Infected	17.65	19.31	18.98	31.84	28.59	29	No Cq	32.66	33.75	26.02	34.77	31.5	No Cq	35.51	No Cq	28.12	35.05	No Cq	35.13	25.69	25.69	24.61	28.71	26.33	31.72	28.61	32.9

## Sheet: Fins - Cq Values
Sample name	Timpoint	Group	acbt2	eelf1a1l1	rpl13a	c3a	cd4-2	cd8a	iag52b	cxcl8a	fox p3a	ighm	ighz2	il1b	IL6	il10	il12a	il13	il22	il23a	ifng1	mpeg1.1	mpeg1.2	s100a10b	saa	tgfba	tlr2	tlr3	tnfa
151-Pre Inf	24 hours pre infection	Control	16.91	17.76	17.66	33.8	28.68	26.9	No Cq	33.71	35.24	31.13	No Cq	30.02	No Cq	No Cq	31.75	No Cq	36.08	No Cq	36.08	26.73	26.97	20.11	29.32	25.67	31.88	29.9	32.99
152-Pre Inf	24 hours pre infection	Control	17.59	19.02	19.73	33.19	28.71	28.28	No Cq	33.18	34.52	30.99	No Cq	32.11	39.08	33.55	31.22	36.99	37.38	No Cq	37.38	25.86	27.05	19.74	29.05	25.48	31.6	30.1	33.27
153-Pre Inf	24 hours pre infection	Control	17.88	18.18	19.05	32.95	27.69	27.37	No Cq	30.33	32.66	28.53	No Cq	31.89	No Cq	34.86	32.07	32.39	32.23	No Cq	32.23	25.1	25.88	19.99	27.69	24.53	31.12	27.65	33.03
154-Pre Inf	24 hours pre infection	Control	17.73	17.31	18.57	32.05	27.71	28.55	No Cq	29.03	34.8	28.42	35.95	29.08	No Cq	34.37	32.04	30.11	33.58	37.24	33.58	25.19	26.86	19.41	24.74	24.03	30.07	27.65	32.84
155-Pre Inf	24 hours pre infection	Control	17.28	17.21	19.55	29.7	27.68	26.79	No Cq	28.63	32.3	29.37	No Cq	29.23	38.06	34.97	31.33	31.59	34.9	No Cq	34.9	25.21	25.52	19.4	29.71	23.65	30.88	27.01	33.26
156-Pre Inf	24 hours pre infection	Control	16.47	17	17.3	31.71	28.52	30.08	No Cq	32.15	32.77	28.54	36.74	28.44	No Cq	36.93	31.3	30.78	34.45	No Cq	34.45	26.03	27.68	19.75	26.74	24.8	31.42	28.16	33.41
157-Pre Inf	24 hours pre infection	Control	16.56	18.81	17.38	35.1	27.61	30.02	No Cq	31.01	32.83	28.84	37.99	28.71	36.98	36.64	31.8	32.53	36.39	34.51	36.39	27.16	28.15	19.6	30.08	25.68	31.17	28.37	33.28
158-Pre Inf	24 hours pre infection	Control	17.6	17.49	17.87	31.1	28.81	27.37	No Cq	33.26	34.76	24.12	No Cq	30.13	No Cq	36.61	31.81	33.86	36.73	No Cq	36.73	27.09	28.45	18.87	30.92	26.19	32.97	30.78	33.49
159-Pre Inf	24 hours pre infection	Control	16.17	17.68	18	31.88	28.66	28.73	No Cq	30.09	No Cq	25.75	35.63	28.66	38.66	36.73	32.16	31.65	34.06	No Cq	34.06	26.83	27.56	19.53	26.92	25.92	31.24	28.99	33.3
160-Pre Inf	24 hours pre infection	Control	17.88	17.67	17.57	33.61	28.07	27.38	No Cq	31.53	No Cq	29.89	No Cq	29.57	No Cq	37.06	33.24	31.58	34.71	No Cq	34.71	26.41	27.83	19.21	27.45	25.68	31.71	29.9	33.93
161-Pre Imm	24 hours pre infection	Immune Infected	16.15	16.92	17.41	32.56	28.32	29.63	No Cq	33.27	No Cq	25.68	33.56	28.27	no Cq	34.76	31.5	31.87	35.65	No Cq	35.65	25.34	26.97	19.28	28.26	26.37	31.65	29.26	32.91
162-Pre Imm	24 hours pre infection	Immune Infected	16.55	17.64	18.28	33.23	29.5	31.38	No Cq	32.41	32.91	26.46	35.25	28.73	37.7	37.99	32.2	32.49	36.71	No Cq	36.71	25.73	27.94	19.91	28.93	26.87	32.5	30.87	34.8
163-Pre Imm	24 hours pre infection	Immune Infected	14.77	17.42	18.98	32.09	27.49	26.78	No Cq	30.59	34.42	23.78	36.24	27.98	No Cq	35.15	32.4	29.2	33.07	No Cq	33.07	25.93	27.14	18.62	29.25	26.81	30.78	30.57	33.14
164-Pre Imm	24 hours pre infection	Immune Infected	16.27	17.29	17.73	33.94	27.34	25.69	No Cq	32.88	34.76	24.7	No Cq	29.03	37.55	35.87	34.02	31.89	34.11	No Cq	34.11	25.82	28.7	19.25	28.11	25.16	30.73	29.43	32.88
165-Pre Imm	24 hours pre infection	Immune Infected	18	18.86	18.62	31.27	28.93	29.52	No Cq	32.72	34.59	26.08	38.23	29.43	35.24	34.97	31.81	33.11	36.29	No Cq	36.29	28.59	29.79	21.87	30.19	25.58	32.08	30.22	No Cq
166-Pre Imm	24 hours pre infection	Immune Infected	16.57	16.87	17.44	31.18	27.6	28.51	No Cq	31	32.52	23.53	No Cq	27.7	33.07	34.6	33.08	30.02	34.39	35.7	34.39	27.58	28.78	18.75	28.69	24.77	29.69	28.98	32.17
167-Pre Imm	24 hours pre infection	Immune Infected	15.85	16.71	17.93	29.81	27.75	28.33	No Cq	31.79	33.73	25.38	No Cq	28.35	37.06	35.27	30.93	28.63	35.73	No Cq	35.73	28.32	28.99	19.28	27.53	25.28	30.79	29.58	32.34
168-Pre Imm	24 hours pre infection	Immune Infected	17.66	17.2	19.33	32.47	29.17	29.56	No Cq	33.95	32.44	26.41	37.07	28.24	33.74	34.7	32.13	32.48	34.86	No Cq	34.86	28.36	30.95	20.53	31.04	25.7	31.53	29.68	32.94
169-Pre Imm	24 hours pre infection	Immune Infected	16.5	17.02	18.32	32.44	27.96	28.21	No Cq	31.96	34.24	23.78	36.84	27.94	36.81	35.14	32.58	30.61	No Cq	No Cq	No Cq	26.96	27.7	20.58	27.87	25.46	30.71	28.37	32.22
170-Pre Imm	24 hours pre infection	Immune Infected	18.35	19.76	19.73	31.07	29.85	29.27	No Cq	32.58	36.53	26.49	No Cq	30.23	No Cq	36.13	33.22	33.55	No Cq	No Cq	No Cq	30.45	28.47	21.29	28.98	25.65	33.27	29.45	34.23
171-1h Con	1 hour post infection	Control	16.06	16.71	16.96	32.04	27.81	29.25	No Cq	28.94	No Cq	29.73	36.23	28.31	No Cq	36.98	29.42	31.85	No Cq	No Cq	No Cq	25.87	27.83	18.75	24.93	23.9	30.86	28.1	32.55
172-1h Con	1 hour post infection	Control	16.45	16.56	17.45	31.22	28.81	29.9	No Cq	31.16	35.32	29.74	No Cq	28.69	No Cq	35.55	No Cq	32.61	36.48	33.76	36.48	29.02	28.64	20.05	25.85	25.63	31.23	29.59	33.79
173-1h Con	1 hour post infection	Control	16.32	17.32	17.87	34.97	28.4	28.98	No Cq	30.84	36.09	25.29	37.81	29.52	36.89	35.13	31.55	32.01	38.24	No Cq	38.24	28.97	29.07	20.96	28.8	25.8	31.28	29.15	32.57
174-1h Con	1 hour post infection	Control	15.89	17.89	18.19	33.49	29.86	30.98	No Cq	30.14	33.49	26.39	38.71	26.91	No Cq	36.98	30.8	32.84	35.93	No Cq	35.93	26.7	27.68	19.86	25.44	26.43	31.86	29.12	35.2
175-1h Con	1 hour post infection	Control	16.27	17.5	17.64	33.04	28.03	28.69	No Cq	31.72	34.78	26.95	No Cq	30	No Cq	34.27	31.7	32.7	35.21	No Cq	35.21	26.48	27.69	20.63	28.71	25.31	31.9	30.85	33.7
176-1h Con	1 hour post infection	Control	17.03	17.99	17.74	30.33	29.46	29.94	No Cq	32.46	35.92	28.83	No Cq	30.87	No Cq	36.43	32.91	34.16	No Cq	No Cq	No Cq	29.05	29.46	21.83	29.58	25.07	32.82	30.27	No Cq
177-1h Con	1 hour post infection	Control	16.78	17.42	18.28	31.91	28.24	30.08	No Cq	32.06	35.08	25.73	No Cq	29.71	No Cq	36.77	30.95	30.92	No Cq	No Cq	No Cq	28.93	29.07	19.95	28.71	24.73	31.37	30.83	33.19
178-1h Con	1 hour post infection	Control	16.87	16.67	18.72	33.29	28.45	26.68	No Cq	30.96	34.85	24.54	No Cq	28.46	No Cq	35.44	34.92	30.88	36.22	No Cq	36.22	27.28	27.34	20.47	28.36	24.48	30.66	29	32.27
179-1h Con	1 hour post infection	Control	16.52	17.05	17.76	33.48	28.54	25.46	No Cq	31.78	33.54	29.64	No Cq	28.75	No Cq	36.52	35.74	31.66	35.19	34.56	35.19	25.85	29.08	19.71	25.75	24.06	31.76	29.2	30.94
180-1h Con	1 hour post infection	Control	15.61	16.6	17.39	31.97	28.53	29.54	No Cq	30.96	33.15	25.97	38.06	27.06	No Cq	34.72	31.07	30.97	33.77	35.97	33.77	27.24	28.62	19.61	28.75	23.86	30.8	28.91	33.4
181-1h IM	1 hour post infection	Immune Infected	15.57	16.38	17.35	32.88	28.01	26.74	31.7	30.75	34.04	23.75	36.79	26.56	No Cq	35.3	32.15	28.78	35.03	34.28	35.03	27.49	27.05	18.85	27.07	24.52	31.01	28.99	31.99
182-1h IM	1 hour post infection	Immune Infected	15.63	24.4	17.23	35.52	28.32	28.74	33.28	30.39	33.07	23.86	35.17	26.49	39.86	34.28	31	30.9	33.6	35.32	33.6	26.9	27.67	19.61	28.39	24.42	31.41	27.94	32.43
183-1h IM	1 hour post infection	Immune Infected	16.32	16.5	17.78	31.87	27.32	25.78	34.05	29.89	34.67	22.67	36.64	27.2	No Cq	36.18	31.98	29.14	37.78	No Cq	37.78	27.74	27.7	19.02	28.68	23.63	31.66	29.34	32.48
184-1h IM	1 hour post infection	Immune Infected	19.81	20.21	21.39	32.33	30.69	30.97	No Cq	32.39	No Cq	27.29	No Cq	31.93	No Cq	37.19	33.55	35.41	No Cq	No Cq	No Cq	33.68	31.47	23.73	32.93	24.56	33.64	31.58	No Cq
185-1h IM	1 hour post infection	Immune Infected	19.33	19.99	20.17	36.65	31.13	31.22	No Cq	33.96	No Cq	30.65	No Cq	29.23	No Cq	35.54	35.4	35.42	No Cq	No Cq	No Cq	31.32	31	24.67	31.98	27.12	32.75	31.71	No Cq
186-1h IM	1 hour post infection	Immune Infected	15.89	17.75	18.06	33.33	28.74	31.4	37.51	32.78	34.33	25.89	37.28	28.98	No Cq	38.18	32.02	34.02	37.85	No Cq	37.85	27	28.69	21.13	29.21	26.12	33.77	32.51	34.94
187-1h IM	1 hour post infection	Immune Infected	17	18.78	18.32	31.56	28.97	29.67	34.97	32	35.45	25.45	No Cq	29.77	No Cq	37.46	34.33	33.11	36.37	No Cq	36.37	26.78	28.2	21.9	28.94	24.98	33.64	29.76	34.28
188-1h IM	1 hour post infection	Immune Infected	17.29	17.94	17.95	34	29.02	28.59	33.48	31.96	35.31	24.64	36.85	28.7	33.25	35.91	31.76	32.14	32.53	35.97	32.53	26.37	27.68	21.11	23.48	24.79	31.75	28.15	32.95
189-1h IM	1 hour post infection	Immune Infected	19.94	20.88	20.54	31.87	32.03	30.79	No Cq	33.01	No Cq	26.98	No Cq	30.53	No Cq	36.04	34.39	36.89	No Cq	No Cq	No Cq	29.73	30.02	24.62	32.19	25.88	33.31	31.2	No Cq
190-1h IM	1 hour post infection	Immune Infected	20.87	21.91	21.44	35.9	32.45	31.78	No Cq	34.28	36.54	28.97	No Cq	32.95	No Cq	37.72	35.51	35.15	38.81	No Cq	38.81	31.11	31.18	25.16	32.29	25.55	33.68	31.46	No Cq
191-1h INA	1 hour post infection	Naïve Infected	18.83	No Cq	19.89	31.57	30.89	30.72	No Cq	33.28	35.21	31.36	No Cq	30.26	No Cq	39.44	34.17	32.1	No Cq	No Cq	No Cq	29.37	30.23	21.1	27.54	26.44	31.96	29.98	33.76
192-1h INA	1 hour post infection	Naïve Infected	17.85	17.72	18.9	34.25	30.64	30.8	36.72	34.94	34.17	29.81	No Cq	29.34	No Cq	38.29	31.58	33.38	35.25	No Cq	35.25	28.55	29.75	20.69	28.37	26.28	33.19	29.98	35.54
193-1h INA	1 hour post infection	Naïve Infected	17.74	18.38	18.91	35.74	30.12	31.36	35.59	32.09	36.05	29.51	39.52	29.82	No Cq	38.69	34	32.4	34.77	No Cq	34.77	28.19	29.73	21.48	29.08	25.99	32.59	30.72	34.55
194-1h INA	1 hour post infection	Naïve Infected	17.45	18.49	18.78	33.73	28.86	26.41	38.55	32.42	34.05	29.51	No Cq	29.44	No Cq	36.18	35.14	33.57	No Cq	No Cq	No Cq	27.75	28.91	21.58	29.44	24.82	32.34	28.79	32.54
195-1h INA	1 hour post infection	Naïve Infected	17.49	17.45	18.59	34.76	28.98	27.67	34.1	30.53	37.54	29.94	No Cq	28.45	No Cq	37.91	31.78	31.37	33.76	No Cq	33.76	No Cq	No Cq	21.09	27.61	24.77	31.27	28.52	32.88
196-1h INA	1 hour post infection	Naïve Infected	17.66	18.64	18.33	33.75	29.58	28.72	39.47	33.36	No Cq	30.85	No Cq	30.05	No Cq	38.62	34.87	33.25	34.78	No Cq	34.78	29.62	30.81	20.78	28.81	25.9	32.92	30.37	33.98
197-1h INA	1 hour post infection	Naïve Infected	17.9	18.03	19.86	33.13	30.12	30.47	34.76	33.75	36.72	26.53	37.3	30.38	No Cq	39.42	33.32	33.96	36.35	No Cq	36.35	29	31.22	21.86	28.52	26.6	32.29	32.1	34.42
198-1h INA	1 hour post infection	Naïve Infected	16.84	18.09	18.36	35.57	29.9	27.96	33.94	31.45	36.05	27.2	No Cq	29.72	No Cq	38.72	33.89	33.82	33.91	No Cq	33.91	27.04	28.35	21.54	29.42	26.37	33.98	30.74	35.54
199-1h INA	1 hour post infection	Naïve Infected	16.98	17.62	17.91	35.93	28.91	27.2	31.99	31.01	33.05	26.22	No Cq	29.32	37.85	39.74	33.28	31.05	34	No Cq	34	26.19	28.73	21	28.68	26.01	31.67	30.35	33.81
200-1h INA	1 hour post infection	Naïve Infected	18.53	18.15	19.42	36.78	29.26	27.76	34.1	33.45	34.71	29.92	No Cq	30.87	No Cq	36.37	34.64	32.71	34.29	No Cq	34.29	27.46	29.72	21.04	29.85	25.35	32.96	31.42	33.9
201-24h Con	1 hour post infection	Control	17.66	18.33	18.96	34.45	28.46	28.24	No Cq	no cq	33.83	27.9	37.75	No Cq	No Cq	35.39	32.93	30.25	34.82	No Cq	34.82	26.8	27.21	21.46	26.52	25.46	32.99	27.47	31.96
202-24h Con	1 hour post infection	Control	17.44	17.49	19.32	32.75	27.84	28.39	No Cq	29.74	32.85	29.34	36.64	No Cq	35.1	36.8	32.54	30.41	33.84	No Cq	33.84	26.65	27.3	20.85	26.23	24.65	30.7	28.79	32.64
203-24h Con	1 hour post infection	Control	18.98	18.38	19.76	33.93	29.47	27.41	No Cq	32.09	34.05	32.5	No Cq	28.94	No Cq	32.37	No Cq	34.02	38.64	34.04	38.64	26.99	27.06	22.62	29.4	24.31	32.66	28.72	32.54
204-24h Con	1 hour post infection	Control	18.79	18.8	19.66	36.61	30.71	27.36	No Cq	30.86	35.88	30.69	No Cq	29.54	No Cq	35.89	No Cq	33.52	No Cq	35.52	No Cq	27.69	28.85	23.22	29.28	25.72	32.95	28.87	34.76
205-24h Con	1 hour post infection	Control	18.81	18.88	19.49	33.93	31.32	28.21	No Cq	30.35	No Cq	30.28	No Cq	30.61	No Cq	37.23	34.48	34.56	No Cq	No Cq	No Cq	30.26	30.49	23.88	31.68	26.13	33.05	28.92	No Cq
206-24h Con	1 hour post infection	Control	17.72	No Cq	18.46	32.22	29.34	27.05	No Cq	30.14	31.93	30.02	No Cq	28.55	No Cq	36.77	31.49	30.18	35.55	33.39	35.55	26.8	27.27	20.99	28.01	25.26	32.56	28.83	32.33
207-24h Con	1 hour post infection	Control	17.57	17.22	17.87	35.36	28.95	25.53	No Cq	29.64	35.54	25.3	No Cq	27.66	38.47	39.09	33.04	31.73	32.11	32.71	32.11	26.91	28.03	20.44	27.29	25.76	30.79	28.67	32.05
208-24h Con	1 hour post infection	Control	16.76	17.11	17.73	32.33	28.48	28.22	No Cq	30.02	35.23	27.65	36.76	27.39	35.23	38.08	31.89	30.68	34.11	33.84	34.11	27.4	28.18	21.08	25.66	25.33	31.29	28.83	31.99
209-24h Con	1 hour post infection	Control	16.21	17.07	18.5	32.81	28.85	30.79	No Cq	31.23	34.86	25.98	39.59	29.71	35.13	38.38	32.44	31.82	39.24	34.03	39.24	28.14	27.74	21.41	29.84	26.66	32.69	30.15	32.27
210-24h Con	1 hour post infection	Control	16.64	17.08	17.47	34.32	29.36	28.63	No Cq	30.89	35.52	28.45	No Cq	28.58	No Cq	37.15	33.03	32.41	39.85	36.19	39.85	26.87	27.5	21.26	29.11	26.22	32.68	30.87	33.99
211-24h IM	1 hour post infection	Immune Infected	16.55	17.19	18.46	33.46	29.13	25.9	34.69	28.08	34.77	25.05	No Cq	27.28	34.48	33.44	35.31	27.1	34.35	32.95	34.35	25.77	25.34	19.91	27.08	25.79	31.59	29.15	32.25
212-24h IM	1 hour post infection	Immune Infected	17.88	18.44	19.48	34.34	28.98	28.94	No Cq	32.94	33.36	28.5	37.27	28.08	35.96	36.19	33.51	30.06	32.09	No Cq	32.09	27.33	28.91	20.95	26.4	26.31	32.23	30.2	32.8
213-24h IM	1 hour post infection	Immune Infected	16.61	17.86	18.83	33.67	28.52	28.73	No Cq	31.44	34.41	24.83	35.67	28.83	35.85	35.21	32.49	29.52	35.96	34.93	35.96	27.35	30.02	20.5	27.96	25.95	30.33	29.96	32.45
214-24h IM	1 hour post infection	Immune Infected	17.6	18.58	19.82	32.3	29.1	29.41	No Cq	30.29	33.87	28.78	38.52	29.64	No Cq	35.37	34.35	29.4	33.03	33.93	33.03	28.58	29.75	20.98	27.75	26.67	31.8	29.56	34.82
215-24h IM	1 hour post infection	Immune Infected	17.2	17.95	20.63	32.2	28.23	29.12	No Cq	31.37	32.38	26.4	33.77	27.41	32.92	36.88	31.86	29.05	32.56	No Cq	32.56	26.31	28.37	21.22	26.68	24.79	30.56	28.8	31.84
216-24h IM	1 hour post infection	Immune Infected	18.4	17.36	19.14	34.01	29.81	26.57	36.75	30.4	36.15	24.06	No Cq	27.01	35.87	34.53	32.58	26.82	34.38	33.98	34.38	28.2	28.81	20.36	27.03	26.01	32.17	30.11	31.33
217-24h IM	1 hour post infection	Immune Infected	17.54	16.77	18.54	31.07	27.89	27.95	No Cq	30.1	33.98	25.17	35.96	28.51	33.24	36.14	30.79	30.06	33.82	39.83	33.82	26.9	27.48	20.08	27.35	24.2	31.4	28.1	34.03
218-24h IM	1 hour post infection	Immune Infected	18.35	17.85	17.99	27.96	28.42	28.88	No Cq	30.72	32.8	26.21	No Cq	29.75	35.29	36.44	31.67	31.21	36.91	No Cq	36.91	27.42	28.03	21.5	27.42	25.44	31.48	29.25	32.23
219-24h IM	1 hour post infection	Immune Infected	17.54	17.54	17.51	32.24	28.23	28.54	No Cq	28.87	34.51	25.89	35.91	28.12	33.78	35.95	31.48	30.5	36.38	No Cq	36.38	27.74	27.17	21.51	27.67	25.15	31.69	28.77	No Cq
220-24h IM	1 hour post infection	Immune Infected	16.9	17.9	19.18	33.39	27.93	28.8	No Cq	32.52	34.99	25.07	37.74	28.86	39.61	37.68	31.89	28.7	35.52	No Cq	35.52	29.77	30.03	20.74	28.72	25.75	31.23	30.13	33
221-24h INA	1 hour post infection	Naïve Infected	17.76	19.12	18.99	34.93	30.23	27.52	No Cq	28.99	38.15	27.64	No Cq	29.58	No Cq	34.83	35.56	29.9	37.6	36.46	37.6	28.47	25.64	23.7	28.25	25.94	34.23	29.92	33.22
222-24h INA	1 hour post infection	Naïve Infected	19	21.91	19.91	34.78	31.48	27.88	No Cq	29.26	38.43	28.63	No Cq	28.9	No Cq	36.04	36.5	32.02	36.23	No Cq	36.23	27.41	27.08	25.09	29.87	26.91	34.4	31.11	35.29
223-24h INA	1 hour post infection	Naïve Infected	17	19.33	18.17	32.15	28.37	28.34	No Cq	29.08	32.22	29.23	38.39	28.87	35.39	33.59	32.23	29.09	34.44	34.92	34.44	24.87	23.61	23.21	23.35	24.9	32.39	29.23	29.62
224-24h INA	1 hour post infection	Naïve Infected	17.67	19.07	18.15	32.32	29.48	27.17	36.44	28.81	34.34	29.39	No Cq	30.06	38.94	34.18	33.57	28.62	35.01	35.63	35.01	28.39	26.99	22.96	24.08	25.13	33.65	29.79	32.47
225-24h INA	1 hour post infection	Naïve Infected	17.5	17.56	18.61	33.23	29.61	26.59	34.66	27.94	36.5	30.33	No Cq	28.22	No Cq	34.72	33.66	27.61	34.89	34.32	34.89	27.54	27.81	21.7	27.3	25.15	32	28.78	34.35
226-24h INA	1 hour post infection	Naïve Infected	17.59	17.31	18.89	32.17	28.51	27.74	36.01	29.85	34.34	26.74	No Cq	28.17	33.3	35.19	32.81	25.42	32.95	31.61	32.95	28.54	28.22	20.57	27.16	26.15	31.22	28.99	32.99
227-24h INA	1 hour post infection	Naïve Infected	16.73	16.48	18.27	33.83	27.76	26.11	33.93	28.96	32.32	29.08	No Cq	26.9	31.7	34.27	31.8	24.44	34.25	32.66	34.25	26.84	26.81	19.98	26.39	24.99	30.72	28.74	30.44
228-24h INA	1 hour post infection	Naïve Infected	17.74	17.34	18.39	29.56	28.59	28.82	32.31	30.56	33.45	29.04	36.89	25.97	33.76	34.01	31.85	27.33	32.06	32.02	32.06	28.06	27.69	20.23	27.93	25.6	31.89	28.71	31.9
229-24h INA	1 hour post infection	Naïve Infected	17.84	18.14	19.07	32.48	30.12	29.76	No Cq	30.41	33.73	26.43	36.46	27.86	36.85	36.05	32.27	29.27	33.32	34.89	33.32	27.05	27.53	21.38	26.97	26.67	32.01	29.75	31.84
230-24h INA	1 hour post infection	Naïve Infected	16.73	No Cq	17.21	32.37	28.06	25.92	31.07	27.96	33.56	27.86	No Cq	27.17	34.91	33.64	33.7	26.57	33.31	32.03	33.31	25.71	26.73	20.47	26.79	25.47	30.46	29.09	31.72
231-48h Con	48 hour post infection	Control	16.87	17.2	17.77	33.34	28.66	29.72	No Cq	29.71	33.89	28.47	No Cq	27.34	No Cq	35.77	30.95	31.11	33.04	35.41	33.04	28.44	27.93	20.39	25.58	24.96	32.41	28.21	32.55
232-48h Con	48 hour post infection	Control	15.84	16.82	18.09	32.89	27.82	29.63	No Cq	30.45	34.7	29.87	37.47	27.83	No Cq	35.54	30.67	28.95	36.09	33	36.09	27.68	27.63	20.17	26.98	25.44	31.12	29.14	34.27
233-48h Con	48 hour post infection	Control	17.5	18.09	18.52	30.56	31.07	31.66	No Cq	31.98	No Cq	31.44	No Cq	29.99	No Cq	37.73	32.58	32.57	37.65	No Cq	37.65	30.18	30.05	22.37	29.41	27.13	33.78	29.45	No Cq
234-48h Con	48 hour post infection	Control	17.55	17.2	18.57	32.47	28.58	29.84	No Cq	29.68	35.09	29.31	35.64	28.75	No Cq	36.54	32.37	31.29	36.8	No Cq	36.8	28.11	27.68	21	26.61	26.31	31.81	30.74	35.46
235-48h Con	48 hour post infection	Control	16.81	17.85	16.83	31.59	28.73	30	No Cq	27.85	32.48	28.53	34.44	29.09	no Cq	34.96	30.59	30.33	33.69	35.71	33.69	25.79	26.26	20.21	27.83	24.83	31.51	28.27	31.52
236-48h Con	48 hour post infection	Control	17.55	17.73	18.86	32.49	30.07	29.75	No Cq	30.82	36	30.21	No Cq	29.44	35.89	35.29	33.36	33.11	37.11	No Cq	37.11	28.89	27.85	22.24	30.88	26.92	32.36	29.32	35.63
237-48h Con	48 hour post infection	Control	16.87	18.13	19.16	32.41	28.37	30.17	No Cq	31.01	34	29.91	38.04	29	No Cq	36.96	30.98	30.75	34.18	34.51	34.18	27.05	26.89	20.34	26.69	26.13	31.4	29.97	33.18
238-48h Con	48 hour post infection	Control	17.08	17.9	19.29	32.1	29.69	26.26	No Cq	30.31	33.45	30.8	No Cq	29.97	No Cq	38.41	34.64	30.21	35.41	35.82	35.41	26.8	26.59	21.28	30.73	27.09	33.83	29.89	35.27
239-48h Con	48 hour post infection	Control	18.12	18.66	17.99	32.95	30.02	26.58	No Cq	30.98	34.84	30.48	No Cq	29.94	No Cq	36.81	32.65	32.86	34.9	35.98	34.9	26.63	25.68	22.2	29.03	26.19	32.21	29.16	33.26
240-48h Con	48 hour post infection	Control	17.88	17.9	19.74	33.2	31.66	29.95	No Cq	30.05	33.93	31.43	35.99	28.42	38.7	39.5	31.8	32.14	No Cq	35.45	No Cq	27.13	25.93	21.88	25.66	26.86	33.58	29.99	34.53
241-48h INA	48 hour post infection	Immune Infected	16.94	18.44	17.89	33.6	28.64	29.63	No Cq	31.52	34.63	29.46	37.44	29.22	39.46	36.69	31.7	30.23	34.2	35.43	34.2	26.22	26.88	20.55	27.93	25.53	32.1	28.72	34.63
242-48h INA	48 hour post infection	Immune Infected	23.02	17.69	18.04	32.54	28.91	27.12	32.57	30.58	33.87	29.69	No Cq	29.89	No Cq	34.26	32.91	27.83	34.76	No Cq	34.76	26.51	27.4	20.12	27.77	26.4	32.48	29.92	33.39
243-48h INA	48 hour post infection	Immune Infected	18.71	18.98	17.95	34.72	28.98	28.01	No Cq	30.8	No Cq	31.56	No Cq	28.92	No Cq	35.54	32.99	29.63	32.06	36.02	32.06	No Cq	No Cq	20.74	27.15	26.07	32.02	28.85	32.25
244-48h INA	48 hour post infection	Immune Infected	18.38	18.82	19.25	33.56	29.57	29.53	34.9	29.72	No Cq	29.99	No Cq	29.35	36.31	37.31	33.13	28.4	37.58	36.24	37.58	27.84	27.85	21.72	25.43	26.1	31.33	29.39	33.71
245-48h INA	48 hour post infection	Immune Infected	17.9	18.72	18.97	32.89	30.85	30.63	No Cq	30.35	35.49	30.28	No Cq	29.52	No Cq	36.15	34.14	29.64	38.71	No Cq	38.71	27.84	26.27	21.77	27.46	26.31	34.15	29.42	No Cq
246-48h INA	48 hour post infection	Immune Infected	16.92	17.5	18.58	33.53	28.56	28.17	30.61	29.21	34.31	29.97	35.73	27.62	35.51	35.32	32.41	27.59	34.79	33.6	34.79	27.09	28.38	20.87	28.75	27.06	32.67	30.76	32.38
247-48h INA	48 hour post infection	Immune Infected	17.5	17.91	17.19	36.19	28.53	31.6	36.36	31.69	No Cq	28.16	No Cq	28.29	No Cq	37.97	33.3	28.1	No Cq	No Cq	No Cq	30.34	29.18	20.52	28.97	26.87	34.9	30.03	32.54
248-48h INA	48 hour post infection	Immune Infected	18.52	17.92	18.25	34.12	29.09	28.77	35.35	31.57	No Cq	27.95	No Cq	27.66	No Cq	34.71	33.06	26.33	No Cq	32.41	No Cq	29.82	29.33	19.7	26.11	26.38	32.95	29.43	32.11
249-48h INA	48 hour post infection	Immune Infected	18.59	18.29	18.32	31.68	30.35	30.3	No Cq	no cq	No Cq	27.22	No Cq	27.17	No Cq	35.5	32.18	28.51	No Cq	33.27	No Cq	29.01	28.46	20.66	24.43	26.25	34.02	29.04	35.29
250-48h INA	48 hour post infection	Immune Infected	18.13	17.78	17.8	33.93	29.66	31.54	No Cq	31.75	No Cq	27.98	No Cq	28.33	No Cq	34.94	33.23	24.26	No Cq	No Cq	No Cq	28.62	29.52	19.53	27.84	25.37	32.3	29.37	33.44
251-48h IM	48 hour post infection	Naïve Infected	18.01	17.72	17.87	32.71	29.75	29.96	No Cq	29.83	36.46	23.81	No Cq	26.93	38.71	34.02	32.04	30.01	37.47	No Cq	37.47	28	29.35	21.1	27.17	25.78	31.67	27.77	31.82
252-48h IM	48 hour post infection	Naïve Infected	17.54	17.07	17.23	33.86	29.81	30.58	No Cq	32.64	36.08	25.46	No Cq	27.11	37.98	37.32	32.79	30.15	38.65	33	38.65	32.35	29.95	20.46	30.09	26.84	32.67	30.84	33.44
253-48h IM	48 hour post infection	Naïve Infected	17.27	17.26	No Cq	31.71	29.68	31.03	No Cq	30.73	No Cq	25.34	No Cq	28.23	35.82	35.41	33.05	30.77	No Cq	35.52	No Cq	30.85	30.84	18.79	28.11	26.82	33.28	30.9	32.59
254-48h IM	48 hour post infection	Naïve Infected	27.93	31.71	27.72	No Cq	No Cq	No Cq	No Cq	38.59	No Cq	No Cq	No Cq	No Cq	No Cq	No Cq	No Cq	No Cq	No Cq	No Cq	No Cq	No Cq	No Cq	33.59	No Cq	No cq	No Cq	No Cq	No Cq
255-48h IM	48 hour post infection	Naïve Infected	16.59	17.55	16.3	32.08	29.43	31.28	No Cq	30.7	35.22	25.72	36	27.42	35.92	35.12	33.87	30.2	37.46	32.75	37.46	29.56	28.5	20.87	30.39	25.78	32.43	29.91	35.57
256-48h IM	48 hour post infection	Naïve Infected	17.69	16.91	17.42	32.45	29.8	29.85	No Cq	31.62	No Cq	25.01	No Cq	28.06	No Cq	35.36	32.64	31.73	37.46	No Cq	37.46	29.66	29.88	18.97	27.83	25.92	32.82	30.67	No Cq
257-48h IM	48 hour post infection	Naïve Infected	21.9	20.8	21.7	35.74	33.24	32.61	No Cq	33.61	No Cq	28.39	No Cq	31	No Cq	39.73	No Cq	33.55	No Cq	No Cq	No Cq	32.6	31.96	23.15	31.96	26.92	34.67	33.03	No Cq
258-48h IM	48 hour post infection	Naïve Infected	18.13	18.9	17.83	34.5	30.16	30.71	No Cq	30.38	36.65	26.79	No Cq	29.59	39.89	35.69	36.28	32.12	39.6	No Cq	39.6	31.7	27.74	21.35	28.92	25.74	34.21	29.19	No Cq
259-48h IM	48 hour post infection	Naïve Infected	16.84	19.08	16.55	34.19	30.04	29.95	No Cq	30.32	36.13	26.17	38.39	28.26	No Cq	36.55	33.49	30.83	40	No Cq	40	No Cq	27.45	20.3	26.2	26.32	32.21	30.87	32.97
260-48h IM	48 hour post infection	Naïve Infected	16.8	18.08	16.44	32.21	29.67	29.85	No Cq	31.73	38.7	24.95	No Cq	28.98	No Cq	35.72	32.73	29.68	No Cq	No Cq	No Cq	No Cq	29.71	21.51	27.37	25.85	32.59	30.77	32.94
